# Supplementary material for: Gut microbiota interspecies interactions shape the response of Clostridioides difficile to clinically relevant antibiotics
Source: PLoS Biol. 2023 May 11;21(5):e3002100. doi: 10.1371/journal.pbio.3002100 (PMC10174544; doi:10.1371/journal.pbio.3002100)
Supplement: S1 Table — MICs in μg/mL. C. difficile monoculture MIC from same experimental day given for comparison, as monoculture MIC can vary due to preculture conditions and glycerol stock batches. (XLSX) [file pbio.3002100.s019.xlsx]

## Sheet: S1 Table
S1 Table: C. difficile metronidazole MICs in multispecies communities. MICs in ug/mL. C. difficile monospecies MIC from same experimental day given for comparison, as monospecies MIC can vary due to preculture conditions and glycerol stock batches.
Community	Species	CD MTZ MIC	CD monospecies MTZ MIC on same day	MIC fold change
Comm1	CD, DP, FP	24	6	4
Comm2	CD, DP, FP, CA	24	6	4
Comm3	CD, DP, FP, CH	24	6	4
Comm4	CD, DP, FP, BT	24	6	4
Comm5	CD, DP, FP, PC, CS	24	6	4
Comm6	CD, DP, FP, EL	12	12	1
Comm7	CD, DP, FP, CA, EL	24	12	2
Comm8	CD, DP, FP, EL, CH	24	12	2
Comm9	CD, DP, FP, EL, BV	6	12	0.5
Comm10	CD, DP, FP, PC, EL, CS	48	12	4
Comm11	CD, DP, CA	24	24	1
Comm12	CD, DP, FP, BU	48	24	2
Comm13	CD, FP, BU	24	24	1
Comm14	CD, DP, CA, EL	48	24	2
Comm15	CD, CA, EL	24	24	1
Comm16	CD, FP, CA	24	24	1
Comm17	CD, DP, FP, PC	48	24	2
Comm18	CD, FP, PC	24	24	1
Comm19	CD, DP, FP, CH, BU	48	24	2
Comm20	CD, FP, CH, BU	48	24	2
Comm21	CD, FP, CA, EL	48	24	2
Comm22	CD, ER, DP, FP, CS	48	24	2
Comm23	CD, ER, FP, CS	48	24	2
Comm24	CD, ER, DP, FP, CH	48	24	2
Comm25	CD, ER, FP, CH	48	24	2
Comm26	CD, DP, CA, PC, EL	24	24	1
Comm27	CD, CA, PC, EL	24	24	1
Comm28	CD, ER, DP, FP, BH, CA, PC, EL, CH, BO, BT,BU, BV, CS	24	24	1
Comm29	CD, ER, FP, BH, CA, PC, EL, CH, BO, BT, BU, BV, CS	48	24	2
