# Supplementary material for: Gut microbiota interspecies interactions shape the response of Clostridioides difficile to clinically relevant antibiotics
Source: PLoS Biol. 2023 May 11;21(5):e3002100. doi: 10.1371/journal.pbio.3002100 (PMC10174544; doi:10.1371/journal.pbio.3002100)
Supplement: S2 Table — MICs in μg/mL. C. difficile monoculture MIC from same experimental day given for comparison, as monoculture MIC can vary due to preculture conditions and glycerol stock batches. “No growth” represents no growth of C. difficile across all concentrations and therefore no MIC could be determined. (XLSX) [file pbio.3002100.s020.xlsx]

## Sheet: S2 Table
S2 Table: C. difficile vancomycin MICs in multispecies communities. MICs in ug/mL. C. difficile monospecies MIC from same experimental day given for comparison, as monospecies MIC can vary due to preculture conditions and glycerol stock batches. “No growth” indicated if C. difficile did not grow in any concentrations and therefore no MIC could be determined.
Community	Species	CD VAN MIC	CD monospecies VAN MIC on same day	MIC fold change
Comm1	CD, DP, FP	0.75	0.75	1
Comm2	CD, DP, FP, CA	0.75	0.75	1
Comm3	CD, DP, FP, CH	0.75	0.75	1
Comm4	CD, DP, FP, BT	no growth	0.75	NA
Comm5	CD, DP, FP, PC, CS	no growth	0.75	NA
Comm30	CD, DP, FP, CA, CH, BT	0.75	0.75	1
Comm31	CD, DP, FP, PC, BT, CS	no growth	0.75	NA
Comm6	CD, DP, FP, EL	0.75	0.75	1
Comm7	CD, DP, FP, CA, EL	1.5	0.75	2
Comm8	CD, DP, FP, EL, CH	1.5	0.75	2
Comm9	CD, DP, FP, EL, BV	0.75	0.75	1
Comm10	CD, DP, FP, PC, EL, CS	no growth	0.75	NA
