# Supplementary material for: Gut microbiota interspecies interactions shape the response of Clostridioides difficile to clinically relevant antibiotics
Source: PLoS Biol. 2023 May 11;21(5):e3002100. doi: 10.1371/journal.pbio.3002100 (PMC10174544; doi:10.1371/journal.pbio.3002100)
Supplement: S3 Table — (XLSX) [file pbio.3002100.s021.xlsx]

## Sheet: S3_table
S3 Table: C. difficile gene expression changes between conditions
				D. piger coculture vs fresh media		D. piger SM vs fresh media		D. piger coculture vs D. piger SM		D. piger coculture MTZ vs fresh media MTZ		D. piger SM MTZ vs fresh media MTZ		D. piger coculture MTZ vs D. piger SM MTZ
	Locus_tag	Gene name		log2 FC	padj	log2 FC	padj	log2 FC	padj	log2 FC	padj	log2 FC	padj	log2 FC	padj
5	gene-CDR20291_0001	none	putative small-molecule-binding protein	0.16	0.4	0.28	0.2	-0.125762	0.56481	0.267958	0.179019	0.140258	0.650802	0.0929472	0.685545
6	gene-CDR20291_0002	none	putative mechanosensitive ion channel protein	-0.1	0.6	0.05	0.8	-0.14212	0.538344	0.0562748	0.844999	0.261877	0.325544	-0.165582	0.424681
7	gene-CDR20291_0003	serS1	seryl-tRNA synthetase	-0.32	0.04	0.01	1	-0.314932	0.0602124	0.119473	0.584259	0.0403271	0.923912	0.0622908	0.780885
8	gene-CDR20291_0004	none	putative cytosine/adenosine deaminase	1.15	2e-16	0.68	0.0001	0.444846	0.00443843	0.235047	0.184037	0.0357074	0.924801	0.163857	0.346484
9	gene-CDR20291_0005	dnaH	DNA polymerase III subunit gamma/tau	0.89	1e-07	0.44	0.05	0.41148	0.0200898	-0.163177	0.372181	-0.156168	0.57211	-0.00351488	0.992327
10	gene-CDR20291_0006	none	conserved hypothetical protein	1.3	3e-12	0.67	0.008	0.555103	0.00751275	0.638945	3.49238e-05	0.0710286	0.862309	0.522986	0.00191374
11	gene-CDR20291_0007	recD	recombination protein	0.98	2e-10	0.68	0.0001	0.264734	0.131817	0.214806	0.225678	0.00446612	0.974367	0.168652	0.362647
12	gene-CDR20291_0008	none	putative glycosyl transferase	-0.18	0.3	-0.08	0.8	-0.0894141	0.706355	0.284122	0.0729222	0.17981	0.44201	0.0793107	0.716433
16	gene-CDR20291_0009	none	conserved hypothetical protein	2.5	1e-07	1.32	0.01	0.876558	0.0039874	0.209138	0.384501	0.202935	0.498205	0.00104887	0.999423
17	gene-CDR20291_0010	pyc	pyruvate carboxylase	-0.31	0.04	0.5	0.006	-0.810142	5.61418e-08	0.00583677	0.963268	-0.155451	0.553445	0.142021	0.427376
18	gene-CDR20291_0011	none	putative translation elongation factor	-4.33	2e-135	-1.72	1e-16	-2.57598	1.67379e-70	-0.808388	3.26187e-05	-0.40988	0.13884	-0.330055	0.0425734
19	gene-CDR20291_0012	ctsR	transcriptional regulator	-0.33	0.04	-0.55	0.003	0.214362	0.251839	0.0298657	0.925183	0.195497	0.581562	-0.132208	0.548873
20	gene-CDR20291_0013	none	putative DNA repair protein	-0.59	0.0001	-0.73	5e-05	0.143675	0.447612	-0.0444728	0.887096	0.143133	0.695184	-0.146672	0.501165
21	gene-CDR20291_0014	none	putative ATP:guanido phosphotransferase	-0.75	3e-07	-0.69	7e-05	-0.0371283	0.842081	-0.00644989	0.980285	0.25932	0.262266	-0.238015	0.166024
22	gene-CDR20291_0015	clpC	ATP-dependent Clp protease	-0.96	2e-12	-1.1	4e-11	0.136536	0.453517	-0.141978	0.510231	0.128332	0.676908	-0.250033	0.117841
23	gene-CDR20291_0016	radA	DNA repair protein	-1.07	7e-14	-0.73	4e-05	-0.313853	0.0499761	-0.0795419	0.733646	0.0296395	0.942516	-0.0931931	0.649913
24	gene-CDR20291_0017	none	putative DNA-binding protein	-1.19	6e-16	-0.81	7e-06	-0.340296	0.0335954	-0.24253	0.216058	-0.00715161	0.974367	-0.199046	0.253557
25	gene-CDR20291_0018	none	putative membrane protein	-0.34	0.02	-0.44	0.02	0.105427	0.588339	0.0516742	0.823462	-0.061381	0.877128	0.0831257	0.684946
26	gene-CDR20291_0019	none	putative membrane protein	0.03	0.9	-0.38	0.04	0.400546	0.0114249	-0.264476	0.0868695	-0.203482	0.364729	-0.0527767	0.81703
27	gene-CDR20291_0020	none	AraC-family transcriptional regulator	-1.09	0.0006	-0.4	0.2	-0.578327	0.0487312	-0.137146	0.759536	0.162938	0.73651	-0.166319	0.46862
28	gene-CDR20291_0021	none	putative beta-glucosidase	-1.9	0.0004	-0.28	0.5	-1.42227	0.00346413	-0.400285	0.224382	-0.201551	0.678458	-0.0415921	NA
29	gene-CDR20291_0022	none	putative beta-xylosidase	-1.43	0.001	-0.26	0.5	-1.03693	0.00637061	-0.220127	0.587548	-0.279352	0.553445	0.00698712	NA
30	gene-CDR20291_0023	none	putative xylose transporter	0.05	0.9	0.39	0.2	-0.339809	0.183662	-0.194252	0.590769	-0.020391	0.973206	-0.0948843	0.707346
31	gene-CDR20291_0024	none	transcriptional regulator	0.67	0.02	-0.07	0.9	0.723173	0.00470656	0.569772	0.0929221	-0.225239	0.652575	0.780831	0.0230309
32	gene-CDR20291_0025	acoA	acetoin:2,6-dichlorophenolindophenol oxidoreductase alpha subunit	-0.25	0.3	-0.7	0.01	0.442205	0.0616274	0.0240624	0.9617	-0.224113	0.634516	0.144175	0.541947
33	gene-CDR20291_0026	acoB	acetoin:2,6-dichlorophenolindophenol oxidoreductase beta subunit	-0.92	7e-06	-0.75	0.001	-0.137095	0.584641	0.301067	0.349841	-0.185614	0.695794	0.389863	0.133061
34	gene-CDR20291_0027	acoC	E2 component of acetoin dehydrogenase enzyme system (dihydrolipoamide acetyltransferase)	-0.7	0.002	-0.74	0.002	0.0455981	0.878403	0.0596956	0.8821	-0.368804	0.324421	0.305349	0.21054
35	gene-CDR20291_0028	acoL	E3 component of acetoin dehydrogenase enzyme system (dihydrolipoyl dehydrogenase)	-0.53	0.005	-0.82	5e-05	0.282746	0.176378	-0.0972433	0.786891	-0.19915	0.616056	0.0733147	0.781705
36	gene-CDR20291_0029	none	putative transcription antiterminator	0.16	0.7	0.58	0.1	-0.412612	0.164043	-0.0877643	0.857308	-0.104778	0.870871	0.00300916	0.992994
37	gene-CDR20291_0030	none	PTS system, IIa component	-0.02	1	0.45	0.4	-0.535516	0.184511	0.0514572	NA	0.0081619	NA	0.00896808	NA
38	gene-CDR20291_0031	none	PTS system, IIb component	-0.59	0.2	-0.25	0.6	-0.202232	0.585018	0.271014	0.547368	-0.157071	0.784755	0.139617	NA
39	gene-CDR20291_0032	none	PTS system, IIc component	-0.54	0.2	-0.22	0.6	-0.213122	0.556111	-0.339754	0.427645	-0.199309	0.723077	-0.0401931	NA
40	gene-CDR20291_0033	none	putative membrane protein	-0.55	0.3	-0.23	NA	-0.0345426	NA	0.0238939	NA	-0.00793545	NA	0.00671419	NA
41	gene-CDR20291_0034	none	putative sugar-phosphate aldolase	-1.05	0.05	-0.33	0.5	-0.427631	0.265204	0.212861	0.633287	-0.107911	0.860951	0.0891967	NA
42	gene-CDR20291_0035	none	putative lipoate-protein ligase	-0.95	2e-05	-0.56	0.04	-0.315232	0.20474	-0.278768	0.288887	0.0808084	0.891022	-0.24836	0.283
43	gene-CDR20291_0036	ispD	2-C-methyl-D-erythritol 4-phosphate cytidylyltransferase	1.02	1e-05	0.77	0.007	0.178706	0.477127	0.366146	0.0577879	0.0613536	0.901819	0.250705	0.195611
44	gene-CDR20291_0037	ispF	2-C-methyl-D-erythritol 2,4-cyclodiphosphate synthase	0.61	0.01	0.31	0.3	0.238394	0.350296	0.280452	0.143909	0.022844	0.957341	0.206078	0.286362
45	gene-CDR20291_0038	proS	prolyl-tRNA synthetase	-1.06	5e-13	0.1	0.7	-1.14198	1.47183e-11	-0.242718	0.12582	-0.35179	0.0463163	0.0889596	0.666929
46	gene-CDR20291_0039	none	putative dual-specificity prolyl/cysteinyl-tRNA synthetase	-0.86	4e-10	-0.12	0.6	-0.721262	2.40729e-06	-0.140208	0.482791	0.0315241	0.940537	-0.14758	0.417198
47	gene-CDR20291_0040	gltX	glutamyl-tRNA synthetase	1.64	6e-25	0.94	8e-07	0.658856	1.12419e-05	0.147674	0.42476	0.221331	0.278124	-0.0717359	0.758082
48	gene-CDR20291_0041	cysS	cysteinyl-tRNA synthetase	-0.38	0.01	-0.22	0.3	-0.139323	0.466081	-0.293709	0.0959411	0.0858175	0.826734	-0.367002	0.0207324
49	gene-CDR20291_0042	none	conserved hypothetical protein	-0.52	0.0007	-0.38	0.05	-0.130773	0.499244	-0.456072	0.0171737	0.0367076	0.945904	-0.472293	0.00479996
50	gene-CDR20291_0043	none	thymidylate synthase	0.21	0.2	0.02	0.9	0.17358	0.365844	-0.360721	0.0270866	-0.0788917	0.844252	-0.236285	0.18012
51	gene-CDR20291_0044	none	dihydrofolate reductase region	0.11	0.6	-0.37	0.1	0.472998	0.0197413	-0.674483	0.000913922	-0.0943141	0.880214	-0.405154	0.112439
52	gene-CDR20291_0045	none	putative uncharacterized protein	0.33	0.04	0.14	0.5	0.164118	0.405696	-0.474721	0.00117453	-0.145061	0.66732	-0.266863	0.145061
53	gene-CDR20291_0046	none	thiamine biosynthesis protein thic	0.44	0.007	0.21	0.4	0.203957	0.360447	-0.38171	0.0118189	-0.205905	0.450932	-0.129504	0.525076
54	gene-CDR20291_0047	none	putative thymidylate synthase	0.79	8e-05	0.23	0.4	0.531169	0.00446669	-0.319993	0.166896	-0.157975	0.664701	-0.0989066	0.69135
55	gene-CDR20291_0048	none	putative tRNA/rRNA methyltransferase	0.73	4e-06	0.47	0.02	0.232427	0.266404	-0.215674	0.190602	-0.239678	0.250983	0.019065	0.949762
56	gene-CDR20291_0049	none	conserved hypothetical protein	0.51	0.002	0.23	0.3	0.263809	0.147244	-0.411266	0.0101646	-0.187689	0.561736	-0.162752	0.42297
57	gene-CDR20291_0050	sigH	RNA polymerase sigma-H factor	0.41	0.01	0.71	0.0003	-0.287772	0.152718	-0.343134	0.0361002	-0.177721	0.561708	-0.129488	0.507742
58	gene-CDR20291_0051	none	elongation factor TU	1.45	4e-21	1.12	2e-10	0.29236	0.101355	0.244153	0.136076	-0.205617	0.455684	0.411605	0.0207324
59	gene-CDR20291_0052	rpmG	50S ribosomal protein L33	1.12	6e-11	0.52	0.05	0.508559	0.0329234	-0.0772565	0.768799	-0.111749	0.779839	0.0351274	0.924223
60	gene-CDR20291_0053	secE	preprotein translocase SecE subunit	1.38	2e-16	0.6	0.01	0.704145	0.000514073	0.0263071	0.908912	-0.10658	0.705948	0.109493	0.560814
61	gene-CDR20291_0054	nusG	transcription antitermination protein	1.54	1e-21	0.58	0.003	0.921259	1.61311e-09	0.066717	0.723852	-0.166723	0.472219	0.21399	0.182815
62	gene-CDR20291_0055	rplK	50S ribosomal protein L11	1.51	7e-22	0.91	5e-05	0.521212	0.0137875	0.211211	0.258483	-0.138336	0.659535	0.329783	0.0508504
63	gene-CDR20291_0056	rplA	50S ribosomal protein L1	1.42	7e-21	0.66	0.001	0.706241	2.57446e-05	0.123873	0.533454	-0.169024	0.487425	0.262223	0.108484
64	gene-CDR20291_0057	rplJ	50S ribosomal protein L10	2.09	1e-47	0.97	7e-07	1.06261	2.05807e-10	0.22402	0.179019	0.0733256	0.81295	0.116912	0.531036
65	gene-CDR20291_0058	rplL	50S ribosomal protein L7/L12	2.15	1e-44	1.06	3e-08	1.04127	8.16977e-11	0.480962	0.00400201	0.122747	0.746249	0.318158	0.0528589
66	gene-CDR20291_0059	none	NADP-dependent 7-alpha-hydroxysteroid dehydrogenase	0.9	7e-09	0.89	5e-07	-0.0069315	0.97373	0.0870793	0.703891	0.141625	0.687041	-0.045184	0.860459
67	gene-CDR20291_0060	rpoB	DNA-directed RNA polymerase beta chain	1	2e-08	0.61	0.003	0.354247	0.0349958	-0.0910969	0.670838	-0.423833	0.0175412	0.299682	0.0719929
68	gene-CDR20291_0061	rpoC	DNA-directed RNA polymerase beta' chain	0.57	0.0002	0.3	0.2	0.24136	0.206788	-0.192719	0.266501	-0.426714	0.0378802	0.198751	0.288149
69	gene-CDR20291_0062	rpsL	30S ribosomal protein S12	2.57	3e-43	1.34	2e-09	1.1895	5.48025e-14	0.00799875	0.972708	-0.275457	0.140354	0.256954	0.106499
70	gene-CDR20291_0063	rpsG	30S ribosomal protein S7	2.74	1e-49	1.33	8e-10	1.35759	2.92901e-16	0.0699491	0.735059	-0.215175	0.361725	0.258445	0.115552
71	gene-CDR20291_0064	fusA	translation elongation factor G	2.38	8e-50	1.2	2e-09	1.12708	7.74696e-12	-0.0372957	0.864859	-0.327603	0.0827115	0.245505	0.116909
72	gene-CDR20291_0065	none	elongation factor TU	1.7	7e-28	1.09	5e-10	0.565575	0.000581291	0.217518	0.19347	-0.248215	0.264049	0.447985	0.00701888
73	gene-CDR20291_0066	rpsJ	30S ribosomal protein S10	3.1	7e-72	1.92	6e-14	1.09301	7.90439e-07	0.259498	0.0936224	-0.246715	0.274547	0.485328	0.001184
74	gene-CDR20291_0067	rplC	50S ribosomal protein L3	2.85	3e-60	1.24	1e-09	1.57508	2.23567e-26	0.0692392	0.773163	-0.107422	0.809423	0.136368	0.548377
75	gene-CDR20291_0068	rplD	50S ribosomal protein L4	2.72	3e-47	1.37	2e-09	1.30154	3.36894e-15	0.0142929	0.962522	-0.115751	0.773513	0.0975443	0.690186
76	gene-CDR20291_0069	rplW	50S ribosomal protein L23	2.71	9e-52	1.45	0.008	0.58459	0.153442	0.0895354	0.723912	-0.167035	0.640172	0.203799	0.310371
77	gene-CDR20291_0070	rplB	50S ribosomal protein L2	2.63	3e-40	1.3	6e-08	1.27698	9.74446e-14	0.0784465	0.730699	-0.172111	0.634516	0.199571	0.323396
78	gene-CDR20291_0071	rpsS	30S ribosomal protein S19	2.84	1e-51	1.59	4e-11	1.18738	7.14573e-11	0.13778	0.498697	-0.169477	0.563412	0.261212	0.166764
79	gene-CDR20291_0072	rplV	50S ribosomal protein L22	2.63	3e-40	1.22	5e-07	1.34718	5.92367e-14	0.113145	0.622109	-0.188254	0.558085	0.258114	0.175428
80	gene-CDR20291_0073	rpsC	30S ribosomal protein S3	2.47	2e-50	0.9	5e-06	1.53034	5.44043e-25	0.0238539	0.911033	-0.134334	0.782285	0.11782	0.619567
81	gene-CDR20291_0074	rplP	50S ribosomal protein L16	2.61	7e-48	1.35	9e-08	1.17598	3.36883e-08	0.16793	0.452125	-0.213621	0.512622	0.335519	0.0896768
82	gene-CDR20291_0075	rpmC	50S ribosomal protein L29	2.74	2e-38	1.35	0.01	1.00573	6.1406e-05	0.173697	0.415849	-0.121671	0.771585	0.231329	0.268085
83	gene-CDR20291_0076	rpsQ	30S ribosomal protein S17	2.79	1e-49	1.47	4e-09	1.23427	1.53978e-09	0.233211	0.201397	-0.218161	0.460354	0.410546	0.0269336
84	gene-CDR20291_0077	rplN	50S ribosomal protein L14	2.58	2e-44	1.15	8e-07	1.37365	2.31149e-14	0.0889133	0.752889	-0.235586	0.503964	0.265219	0.212479
85	gene-CDR20291_0078	rplX	50S ribosomal protein L24	2.78	7e-50	1.34	7e-08	1.36823	1.59873e-12	0.130856	0.553149	-0.184333	0.590369	0.26352	0.190216
86	gene-CDR20291_0079	rplE	50S ribosomal protein L5	2.79	1e-49	1.35	4e-08	1.36852	1.54997e-12	0.0428666	0.854338	-0.10961	0.805799	0.116738	0.637974
87	gene-CDR20291_0080	rpsN	30S ribosomal protein S14	2.68	2e-47	1.27	3e-07	1.32876	1.02674e-11	0.0730898	0.771939	-0.175909	0.594586	0.197704	0.333631
88	gene-CDR20291_0081	rpsH	30S ribosomal protein S8	2.77	2e-60	1.27	3e-09	1.45363	1.18175e-19	0.069784	0.795833	-0.201443	0.554528	0.222962	0.292555
89	gene-CDR20291_0082	rplF	50S ribosomal protein L6	2.76	1e-52	1.33	9e-09	1.36008	6.54374e-13	0.0643347	0.804532	-0.160248	0.680668	0.173868	0.433633
90	gene-CDR20291_0083	rplR	50S ribosomal protein L18	2.96	4e-62	1.6	9e-12	1.28889	4.52688e-11	0.146738	0.518287	-0.221403	0.473812	0.313281	0.124221
91	gene-CDR20291_0084	rpsE	30S ribosomal protein S5	2.68	2e-48	0.9	3e-05	1.73214	3.46442e-28	0.0885081	0.764355	-0.186026	0.650085	0.220813	0.301176
92	gene-CDR20291_0085	rpmD	50S ribosomal protein L30	2.73	2e-45	1.33	1e-07	1.31782	3.04158e-11	0.0659909	0.839969	-0.183151	0.657451	0.180086	0.432647
93	gene-CDR20291_0086	rplO	50S ribosomal protein L15	2.97	1e-74	1.62	2e-13	1.29218	1.1676e-11	0.194485	0.318036	-0.164196	0.608095	0.297421	0.121902
94	gene-CDR20291_0087	prlA	preprotein translocase SecY subunit	2.51	2e-39	1.44	1e-08	0.977134	3.14127e-05	0.0809345	0.731629	-0.0631952	0.901819	0.101124	0.67567
95	gene-CDR20291_0088	adk	adenylate kinase	2.48	2e-35	1.32	1e-07	1.08038	1.09018e-07	0.10165	0.695387	-0.0439588	0.941958	0.0930828	0.717686
96	gene-CDR20291_0089	map1	methionine aminopeptidase	2.36	1e-38	1.23	8e-08	1.06216	1.73294e-07	0.102015	0.660966	-0.0518532	0.923725	0.112237	0.642481
97	gene-CDR20291_0090	none	putative ribosomal protein	2.19	3e-23	1.22	2e-05	0.870664	4.37298e-05	-0.12579	0.599924	0.00684512	0.98319	-0.0300899	0.901166
98	gene-CDR20291_0091	infA	translation initiation factor IF-1	2.46	8e-33	1.47	1e-08	0.909679	3.11707e-05	0.22173	0.196774	-0.0840112	0.811926	0.259488	0.149604
99	gene-CDR20291_0092	rpmJ	50S ribosomal protein L36	2.65	3e-33	1.63	1e-09	0.95356	3.32413e-07	0.253478	0.260333	-0.154153	0.668875	0.391	0.0193547
100	gene-CDR20291_0093	rpsM	30S ribosomal protein S13	2.3	1e-46	1.22	7e-09	1.02405	4.47741e-09	0.188491	0.266501	-0.0645181	0.888413	0.199854	0.306657
101	gene-CDR20291_0094	rpsK	30S ribosomal protein S11	2.44	2e-39	1.55	2e-11	0.80786	0.000572963	0.495434	0.00318456	-0.164922	0.582201	0.636964	0.00045621
102	gene-CDR20291_0095	rpsD	30S ribosomal protein S4	2.07	6e-32	1.12	1e-07	0.878137	2.15134e-05	0.184557	0.276678	-0.0586557	0.89236	0.203536	0.262265
103	gene-CDR20291_0096	rpoA	DNA-directed RNA polymerase alpha chain	2.07	5e-34	0.89	6e-07	1.14484	1.42062e-10	0.172096	0.306026	-0.0668352	0.867975	0.205523	0.254897
104	gene-CDR20291_0097	rplQ	50S ribosomal protein L17	1.65	5e-21	0.28	0.2	1.33343	2.20685e-13	-0.0272939	0.937045	-0.0984955	0.853498	0.0599631	0.819724
105	gene-CDR20291_0098	none	ABC transporter, ATP-binding protein	0.82	4e-06	0.5	0.03	0.284483	0.130066	0.246584	0.170802	-0.00697016	0.984675	0.205678	0.27024
106	gene-CDR20291_0099	none	ABC transporter, ATP-binding protein	0.58	0.004	0.23	0.4	0.320239	0.0888239	-0.0101583	0.975129	-0.0435329	0.916844	0.0247136	0.938567
107	gene-CDR20291_0100	none	ABC transporter, permease protein	0.92	4e-07	0.5	0.02	0.378749	0.0330422	-0.0568803	0.818692	0.00616356	0.986285	-0.0591156	0.831194
108	gene-CDR20291_0101	truA1	tRNA pseudouridine synthase 1	1.12	3e-09	0.69	0.003	0.377182	0.041684	0.061326	0.804532	-0.0130074	0.97626	0.0541382	0.831194
109	gene-CDR20291_0102	none	50S ribosomal protein L13 (pseudogene)	2.45	3e-64	1.4	1e-14	1.00097	3.56377e-11	0.468694	0.00632953	-0.0849809	0.860951	0.509071	0.00892033
110	gene-CDR20291_0103	rpsI	30S ribosomal protein S9	2.11	4e-40	1.01	5e-07	1.04825	8.61882e-10	0.390163	0.00786994	0.0446415	0.915338	0.300076	0.0634371
111	gene-CDR20291_0104	cwlD	germination-specific N-acetylmuramoyl-L-alanine amidase	-0.18	0.5	-1.12	9e-06	0.941331	8.72545e-07	0.954489	1.37559e-08	0.250509	0.350645	0.645174	0.000171449
117	gene-CDR20291_0105	aspC	aspartate aminotransferase	-0.16	0.3	0.12	0.6	-0.264849	0.143828	-0.175112	0.377991	0.0893331	0.79377	-0.244568	0.153076
118	gene-CDR20291_0106	nrdD	anaerobic ribonucleoside-triphosphate reductase	-0.5	0.0005	0.06	0.8	-0.538696	0.00148309	0.151832	0.372181	-0.127469	0.623548	0.253005	0.106499
119	gene-CDR20291_0107	nrdG	anaerobic ribonucleoside-triphosphate reductase activating protein	-0.43	0.005	-0.01	1	-0.406115	0.0147228	0.230439	0.174483	-0.0587053	0.870871	0.252214	0.127951
122	gene-CDR20291_0108	none	putative membrane protein	0.38	0.02	0.48	0.02	-0.106821	0.588339	0.0108856	0.967741	0.126473	0.686831	-0.0957094	0.669224
123	gene-CDR20291_0109	none	putative exported protein	-0.04	0.8	-0.05	0.8	0.0127237	0.950579	-0.162948	0.41614	0.0395757	0.921597	-0.172815	0.341517
124	gene-CDR20291_0110	none	hypothetical protein	-0.06	0.9	0.02	NA	-0.0418069	NA	-0.122779	NA	-0.00494751	0.990204	-0.0313582	NA
125	gene-CDR20291_0111	ptb	phosphate butyryltransferase	-0.98	8e-13	-0.23	0.2	-0.741774	6.78472e-07	0.346305	0.0183545	0.183888	0.501441	0.119707	0.548377
126	gene-CDR20291_0112	buk	butyrate kinase	-1.39	1e-25	-0.57	0.002	-0.776479	1.15532e-06	0.103082	0.629183	-0.0719312	0.846921	0.142736	0.433738
127	gene-CDR20291_0113	none	putative ATP/GTP-binding protein	-2.22	2e-61	-1	2e-09	-1.19654	6.99771e-16	-0.0178615	0.942287	-0.313847	0.163486	0.255234	0.166255
128	gene-CDR20291_0114	none	ferredoxin	-3.19	3e-125	-1.73	7e-26	-1.42008	8.80931e-22	-0.327978	0.058441	-0.728804	1.59987e-05	0.337936	0.0574806
129	gene-CDR20291_0115	none	putative oxidoreductase, thiamine diP-binding subunit	-3.41	4e-149	-1.84	7e-28	-1.53298	9.56052e-25	-0.315879	0.0520662	-0.8438	5.96727e-07	0.49259	0.00178844
130	gene-CDR20291_0116	none	putative subunit of oxidoreductase	-2.72	3e-94	-1.53	8e-19	-1.13797	3.21362e-13	-0.191176	0.257547	-0.597693	0.00138475	0.364282	0.0390757
131	gene-CDR20291_0117	none	putative subunit of oxidoreductase	-2.76	1e-91	-1.64	2e-22	-1.09622	5.1981e-13	-0.130548	0.52063	-0.481507	0.0267133	0.295989	0.134107
132	gene-CDR20291_0118	none	phosphoglucomutase/phosphomannomutase mutase	1.97	1e-34	1.18	2e-09	0.736159	5.99203e-06	0.13087	0.54611	0.130902	0.637115	-0.0141086	0.971371
133	gene-CDR20291_0119	glmS	glucosamine--fructose-6-phosphate aminotransferase, isomerising	1.66	1e-30	1.07	3e-08	0.537813	0.00169383	0.0229596	0.92064	0.142726	0.593502	-0.105334	0.602274
134	gene-CDR20291_0120	none	putative thiosulfate sulfurtransferase	0.83	0.0002	0.4	0.2	0.388685	0.0573544	-0.215882	0.278085	-0.109565	0.753086	-0.0807818	0.731305
135	gene-CDR20291_0121	none	putative exported protein	1.56	3e-14	1.12	4e-06	0.379553	0.04393	0.254519	0.196774	0.316331	0.119554	-0.0498887	0.851508
136	gene-CDR20291_0122	murA	UDP-N-acetylglucosamine 1-carboxyvinyltransferase 1	1.63	2e-29	1.38	6e-12	0.210272	0.314115	0.380437	0.00981532	0.146842	0.638745	0.170842	0.386009
137	gene-CDR20291_0123	spoIIC	stage II sporulation protein D	1.42	2e-20	0.69	0.0006	0.681415	5.31112e-05	0.483107	0.000574245	0.180467	0.439432	0.254421	0.117841
138	gene-CDR20291_0124	none	putative cell wall endopeptidase	0.12	0.6	-0.74	0.002	0.854952	6.01964e-06	1.11999	3.31317e-14	0.466064	0.00540697	0.591502	0.00027773
139	gene-CDR20291_0125	spoIIID	stage III sporulation protein D	-0.06	0.8	-0.9	6e-05	0.833747	1.97095e-05	2.4681	5.45058e-47	1.33833	2.66075e-10	1.04008	1.96974e-07
140	gene-CDR20291_0126	mreB1	rod shape-determining protein	-0.03	0.9	0.27	0.2	-0.287772	0.114521	-0.100601	0.707226	-0.334138	0.227423	0.193282	0.354761
141	gene-CDR20291_0127	fabZ	(3R)-hydroxymyristoyl-[acyl carrier protein] dehydratase	-0.15	0.5	0.22	0.4	-0.350482	0.124929	-0.0381612	0.889917	-0.499707	0.015527	0.41149	0.0352478
142	gene-CDR20291_0128	none	conserved hypothetical protein	0.5	0.03	0.52	0.03	-0.0365137	0.896274	1.56685	1.46886e-18	1.29193	8.53158e-08	0.158167	0.474474
143	gene-CDR20291_0129	metE	S-adenosylmethionine synthetase	0.28	0.08	0.27	0.2	0.00291425	0.990243	0.485561	0.000786303	0.120388	0.64749	0.315029	0.0500684
144	gene-CDR20291_0130	none	putative membrane protein	-0.74	0.0001	-1.05	2e-06	0.307713	0.0951648	2.08753	7.58514e-25	1.24361	1.68728e-07	0.752616	2.18383e-05
145	gene-CDR20291_0131	none	putative DNA-binding protein	1.11	8e-09	0.46	0.09	0.580269	0.00719466	0.273379	0.164219	0.148311	0.611548	0.0911777	0.694188
146	gene-CDR20291_0132	none	putative phosphoribosyl transferase (putative competence protein)	1.64	9e-08	1.02	0.004	0.494375	0.0412741	0.101902	0.752889	0.407464	0.0925263	-0.226532	0.300494
147	gene-CDR20291_0133	none	putative transcription antiterminator	0.03	0.9	0.2	0.5	-0.169325	0.486009	-0.0463606	0.89506	0.0999448	0.83928	-0.114491	0.623543
148	gene-CDR20291_0134	none	PTS system, IIa component	1.13	0.08	0.68	0.2	0.118059	0.765011	0.0219202	0.964221	0.157576	0.791597	-0.0348941	NA
149	gene-CDR20291_0135	none	PTS system, IIb component	-0.16	0.8	-0.11	0.8	-0.0123708	0.973829	0.15568	0.740609	0.292782	0.576451	-0.0244628	NA
150	gene-CDR20291_0136	none	PTS system, IIc component	1.03	0.005	0.86	0.03	0.0884062	0.776333	-0.0298044	0.951828	0.195578	0.686831	-0.11043	0.640128
151	gene-CDR20291_0137	none	conserved hypothetical protein	2.03	0.004	1.9	0.009	-0.00686265	0.985133	0.0146492	0.978625	0.0741735	0.918832	-0.0157561	0.948612
152	gene-CDR20291_0138	none	glycosylasparaginase	1.18	0.001	0.82	0.03	0.247995	0.381693	0.0941535	0.831871	0.160038	0.73651	-0.0320758	0.918604
153	gene-CDR20291_0139	none	putative peptidase	2.15	7e-05	1.71	0.003	0.246416	0.445687	-0.260279	0.514473	-0.196156	0.684925	-0.0301598	0.920017
154	gene-CDR20291_0140	none	putative copper homeostasis protein	1.14	0.007	1.14	0.009	-0.0530005	0.875374	-0.10387	0.807206	0.0525029	0.929149	-0.0841197	0.740722
155	gene-CDR20291_0141	none	putative RNA-binding protein	-1.34	5e-17	-0.3	0.1	-1.0116	1.92827e-10	-0.711439	2.74949e-07	-0.305668	0.100775	-0.359194	0.0239105
156	gene-CDR20291_0142	secA1	preprotein translocase SecA subunit	0.44	0.002	0.51	0.004	-0.0747049	0.692723	-0.155692	0.41328	-0.144935	0.607376	-0.0167373	0.966336
157	gene-CDR20291_0143	prfB	peptide chain release factor 2	0.37	0.02	0.45	0.03	-0.0831842	0.692723	-0.234075	0.179019	-0.202544	0.409909	-0.0245674	0.932679
158	gene-CDR20291_0144	none	putative RNA-binding protein	0.27	0.1	0.28	0.2	-0.0167137	0.942245	-0.413407	0.0222739	-0.333667	0.252775	-0.0409506	0.888565
159	gene-CDR20291_0145	none	putative amidohydrolase	0.34	0.05	0.12	0.6	0.202391	0.278959	-0.18443	0.352533	-0.303258	0.171957	0.097537	0.642481
160	gene-CDR20291_0146	none	putative riboflavin transporter	-0.09	0.6	-0.2	0.4	0.103253	0.622021	0.15198	0.493546	-0.126508	0.704456	0.233339	0.21054
161	gene-CDR20291_0147	none	conserved hypothetical protein	-0.86	6e-06	0.11	0.7	-0.951835	7.95295e-08	-0.670127	0.0240192	-0.0900087	0.870871	-0.453998	0.0890804
162	gene-CDR20291_0148	none	putative ATP/GTP hydrolase	-0.29	0.2	0.02	0.9	-0.292985	0.158014	0.0456203	0.895104	0.0653769	0.897817	-0.0155724	0.966146
163	gene-CDR20291_0149	none	putative glycoprotease	0.02	0.9	0.43	0.06	-0.393557	0.0616661	0.00865009	0.976402	0.131418	0.672086	-0.0982985	0.666929
164	gene-CDR20291_0150	rimI	putative ribosomal-protein-alanine acetyltransferase	-0.25	0.2	-0.06	0.8	-0.17559	0.405657	-0.00105615	0.996699	0.0469872	0.926047	-0.036967	0.905781
165	gene-CDR20291_0151	gcp	probable glycoprotease	0.01	1	0.22	0.3	-0.211309	0.256187	-0.109654	0.630112	0.0543699	0.901819	-0.131334	0.531536
166	gene-CDR20291_0152	hpdB	4-hydroxyphenylacetate decarboxylase, catalytic subunit	-2.05	2e-36	-1.29	6e-12	-0.701329	4.62853e-05	-0.684345	5.90291e-05	-0.976274	2.7562e-08	0.220474	0.253557
167	gene-CDR20291_0153	hpdC	4-hydroxyphenylacetate decarboxylase, regulatory subunit	-1.42	0.0003	-0.89	0.03	-0.315527	0.375344	-0.238158	0.588081	-0.43451	0.332613	0.0499931	0.826872
168	gene-CDR20291_0154	hpdA	4-hydroxyphenylacetate decarboxylase, activating subunit	-0.6	0.003	-0.72	0.002	0.135794	0.568866	-0.229111	0.362181	-0.380021	0.130489	0.099242	0.691061
169	gene-CDR20291_0155	none	putative membrane-associated CAAX amino terminal protease	-0.21	0.2	-0.18	0.4	-0.0202623	0.927043	0.0711846	0.778858	0.0276674	0.946879	0.0319799	0.912858
170	gene-CDR20291_0156	none	putative uncharacterized protein	-1.04	1e-07	-0.7	0.003	-0.288448	0.204974	-0.140924	0.703279	0.179069	0.608928	-0.19695	0.398171
171	gene-CDR20291_0157	none	putative glyoxalase	0.49	0.07	0.26	0.4	0.181106	0.524136	0.0884577	0.789358	-0.00720412	0.986285	0.0600675	0.831791
172	gene-CDR20291_0158	none	putative two-component response regulator	0.28	0.7	0.12	0.8	0.0523124	0.895352	0.0572778	0.909689	0.251547	0.638883	-0.065024	0.755665
173	gene-CDR20291_0159	none	putative lantibiotic ABC transporter, ATP-binding protein	-0.55	0.2	-0.13	0.8	-0.341513	0.286582	-0.0725719	0.878371	0.0666809	0.920602	-0.0629452	0.800898
174	gene-CDR20291_0160	none	Radical SAM-family protein	-0.1	0.8	0.09	0.8	-0.18043	0.554298	0.077879	0.864859	0.225728	0.637096	-0.0710094	0.781705
175	gene-CDR20291_0161	none	hypothetical protein	-0.59	0.05	-0.32	0.3	-0.20659	0.48326	-0.12019	0.78007	0.0398139	0.949833	-0.0827178	0.743767
176	gene-CDR20291_0162	none	hypothetical protein	-0.23	0.7	-0.06	NA	-0.064645	NA	-0.0379578	0.911755	0.0773142	0.897769	-0.0240917	NA
177	gene-CDR20291_0163	none	hypothetical protein	-1.85	5e-25	-1.63	2e-10	-0.165361	0.540897	0.500908	0.0244314	0.0936162	0.843937	0.323331	0.134082
178	gene-CDR20291_0164	none	putative membrane protein	-0.18	0.8	-0.12	NA	-0.0035755	0.991284	0.167349	0.689263	0.431063	0.379336	-0.0410075	NA
179	gene-CDR20291_0165	none	putative amino acid transporter	-2.02	1e-09	0.21	0.5	-2.28192	6.50663e-16	0.266282	0.54377	-0.00143967	0.99844	0.119572	0.575732
180	gene-CDR20291_0166	none	putative amidohydrolase/peptidase	-3.53	6e-23	-0.09	0.8	-3.4387	5.07653e-28	0.551167	0.208322	0.138617	0.827297	0.127279	0.488046
181	gene-CDR20291_0167	none	putative sigma-54-dependent transcriptional regulator	-0.53	0.04	-0.17	0.6	-0.318069	0.186052	0.0737292	0.841156	0.318231	0.275646	-0.172395	0.44654
182	gene-CDR20291_0168	none	putative cyclic nucleotide-binding protein	-0.95	0.002	-0.71	0.03	-0.169631	0.569146	-0.101645	0.821249	0.0905571	0.88734	-0.103749	0.669224
183	gene-CDR20291_0169	none	putative drug/sodium antiporter	-0.18	0.4	-0.05	0.9	-0.116662	0.588479	-0.166558	0.439699	0.0714186	0.852214	-0.202746	0.269882
184	gene-CDR20291_0170	none	putative ABC transporter, ATP-binding protein	0.78	4e-05	0.87	0.0003	-0.100669	0.674174	-0.105047	0.662478	0.18397	0.485646	-0.256594	0.146123
185	gene-CDR20291_0171	none	putative redox-sensing transcriptional repressor	0.17	0.3	0.29	0.1	-0.122095	0.506943	0.137085	0.493502	0.152659	0.528616	-0.0251051	0.942888
186	gene-CDR20291_0172	none	conserved hypothetical protein	-1.62	2e-24	-0.77	0.0002	-0.785834	2.23631e-05	-0.0451796	0.870088	-0.236057	0.329384	0.148571	0.469279
187	gene-CDR20291_0173	fdxA	ferredoxin	-1.36	8e-11	-1.01	1e-05	-0.28667	0.242419	0.310385	0.481068	-0.114455	0.846921	0.953124	2.10382e-05
188	gene-CDR20291_0174	none	putative lipoprotein	-1.66	2e-19	-1.13	2e-07	-0.470156	0.0200418	-0.106291	0.709519	0.0161233	0.974367	-0.0879522	0.72369
189	gene-CDR20291_0175	none	putative oxidoreductase, acetyl-CoA synthase subunit	-4.39	2e-183	-3.02	1e-59	-1.32473	2.39863e-16	-1.97645	1.44671e-50	-1.1847	9.59171e-15	-0.736291	7.36281e-07
190	gene-CDR20291_0176	none	putative oxidoreductase, electron transfer subunit	-4.42	1e-181	-3.37	6e-61	-0.995371	1.44937e-07	-2.08094	6.14113e-42	-1.24728	4.01254e-15	-0.759059	7.04197e-05
191	gene-CDR20291_0177	none	putative oxidoreductase, NAD/FAD binding subunit	-4.29	1e-147	-3.29	2e-66	-0.959683	1.11745e-09	-1.86042	3.46408e-46	-0.8832	1.31688e-09	-0.936621	4.28112e-11
192	gene-CDR20291_0178	none	cyclopropane-fatty-acyl-phospholipid synthase	0.17	0.3	0.57	0.001	-0.403453	0.00976771	0.262444	0.105056	0.257883	0.262266	-0.00400394	0.991529
193	gene-CDR20291_0179	none	putative ATP-binding protein	0.44	0.1	1.03	0.0004	-0.580103	0.00979245	0.0709993	0.87836	-0.0390277	0.950171	0.0510159	0.854546
194	gene-CDR20291_0180	gluD	NAD-specific glutamate dehydrogenase	-1.74	3e-39	-0.18	0.4	-1.53736	1.91229e-22	0.388832	0.0197572	0.477044	0.0162837	-0.0886363	0.665045
195	gene-CDR20291_0181	none	putative uncharacterized protein	-0.47	0.1	-0.14	0.7	-0.28208	0.291829	-0.0967404	0.840639	0.104964	0.867975	-0.0913583	0.692804
196	gene-CDR20291_0182	none	putative membrane-associated metalloprotease	0.03	0.9	-0.39	0.08	0.404638	0.0423865	-0.116922	0.655907	0.239759	0.298687	-0.315417	0.10397
197	gene-CDR20291_0184	none	putative cell wall hydrolase	0.2	0.2	-0.31	0.2	0.482237	0.0222192	0.401338	0.00631042	-0.010269	0.984663	0.353003	0.0207324
198	gene-CDR20291_0185	pyrB	aspartate carbamoyltransferase catalytic chain	0.09	0.7	0.07	0.8	0.0114647	0.962494	0.0635376	0.798974	-0.164536	0.529539	0.190555	0.295712
199	gene-CDR20291_0186	pyrK	dihydroorotate dehydrogenase electron transfer subunit	0.92	0.0006	0.44	0.2	0.418685	0.0692475	-0.060349	0.832926	-0.132917	0.678813	0.0524618	0.851079
200	gene-CDR20291_0187	pyrD	dihydroorotate dehydrogenase, catalytic subunit	0.42	0.07	0.05	0.9	0.346132	0.0926948	-0.170374	0.431712	-0.166243	0.560101	-0.0029776	0.992382
201	gene-CDR20291_0188	pyrE	orotate phosphoribosyltransferase	1.01	2e-05	0.34	0.3	0.575915	0.0254429	-0.0726186	0.807206	-0.0449113	0.921597	-0.023689	0.946246
202	gene-CDR20291_0189	none	putative ketopantoate reductase	-1.33	4e-14	-0.85	4e-05	-0.440189	0.0068448	-0.0316959	0.913192	0.266889	0.273467	-0.253016	0.18948
203	gene-CDR20291_0190	none	LysR-family transcriptional regulator	-0.32	0.09	-0.71	0.0007	0.390178	0.0458336	-0.0662721	0.803353	0.101795	0.752015	-0.138594	0.49244
204	gene-CDR20291_0191	none	putative membrane protein	-5.26	3e-254	-4.21	4e-127	-0.99587	6.78472e-07	-1.89006	3.70636e-32	-1.59652	3.95998e-16	-0.175373	0.432647
205	gene-CDR20291_0192	none	putative DNA glycosylase (DNA repair protein)	0.45	0.007	0.77	7e-05	-0.313539	0.0727799	-0.732301	9.69218e-06	-0.278611	0.282343	-0.395555	0.0390757
206	gene-CDR20291_0193	cls	cardiolipin synthetase	0.74	9e-06	0.68	0.0007	0.0386476	0.860122	-0.769697	9.70967e-08	-0.290931	0.173191	-0.423995	0.00892033
207	gene-CDR20291_0194	groES	10 kDa chaperonin	0.1	0.7	-0.15	0.6	0.247136	0.232646	-0.868401	8.59759e-06	-0.191373	0.579505	-0.615367	0.00250446
208	gene-CDR20291_0195	groEL	60 kDa chaperonin	0.18	0.3	-0.09	0.7	0.266292	0.104015	-0.631266	9.23773e-06	-0.12541	0.675407	-0.472436	0.00249433
209	gene-CDR20291_0196	none	putative membrane protein	0.55	0.07	0.4	0.2	0.0935933	0.746888	-0.0561716	0.882027	0.0163305	0.980087	-0.0434686	0.888565
210	gene-CDR20291_0198	guaA	GMP synthase, glutamine-hydrolyzing	0.05	0.8	0.43	0.02	-0.374557	0.0146887	0.24193	0.116759	0.122472	0.640459	0.092219	0.623299
211	gene-CDR20291_0199	none	putative membrane-associated nucleotidase	-0.28	0.09	-0.35	0.08	0.0774055	0.704378	-0.125283	0.56015	-0.0755608	0.843937	-0.0380278	0.888565
212	gene-CDR20291_0200	none	putative uncharacterized protein	0.17	0.5	0.25	0.4	-0.0848894	0.761595	0.0231932	0.946989	-0.272883	0.411372	0.225065	0.308738
213	gene-CDR20291_0201	none	putative uncharacterized protein	0	1	0.12	0.8	-0.109128	0.731898	0.0738733	0.841745	-0.152016	0.736038	0.134125	0.580412
214	gene-CDR20291_0202	none	putative chromate transporter	-0.78	0.05	-0.73	0.08	0.0152486	0.970432	-0.343525	0.41614	0.0145015	0.98319	-0.142852	0.468148
215	gene-CDR20291_0203	none	conserved hypothetical protein	-0.2	0.6	-0.06	0.9	-0.103931	0.76887	0.183208	0.63598	-0.020345	0.973851	0.121082	0.620708
216	gene-CDR20291_0204	none	putative DNA repair protein	0.04	0.9	0.61	0.02	-0.570275	0.00954461	-0.338168	0.141103	-0.29808	0.309191	-0.0217738	0.950304
217	gene-CDR20291_0205	none	putative signaling protein	0.74	2e-06	0.31	0.1	0.399728	0.0161052	0.021585	0.932884	0.360718	0.042084	-0.309621	0.0574842
218	gene-CDR20291_0206	none	putative transcription antiterminator	0.41	0.4	0.36	0.4	-0.0135799	0.969991	0.193063	0.667488	0.457465	0.361725	-0.0482457	NA
219	gene-CDR20291_0207	none	PTS system, IIa component	-0.28	0.7	-0.08	NA	-0.098449	0.78407	0.0898468	NA	0.126726	NA	-0.00324899	NA
220	gene-CDR20291_0208	none	PTS system, IIc component	-0.67	0.08	-0.35	0.4	-0.221904	0.517414	0.00593143	0.991777	0.0108677	0.986285	-0.0013819	NA
221	gene-CDR20291_0209	none	PTS system, IIb component	0.02	1	-0.1	NA	0.103168	0.785241	0.194425	NA	0.322305	NA	-0.0088556	NA
222	gene-CDR20291_0210	none	putative sugar-phosphate kinase	0.51	0.2	0.47	0.2	-0.0150437	0.964343	0.241892	0.583499	-0.102322	0.870871	0.10512	NA
223	gene-CDR20291_0211	none	putative hydrolase	2.22	4e-13	0.88	0.02	1.20156	8.80679e-08	-0.112014	0.78007	0.718006	0.00307432	-0.802968	0.00238026
224	gene-CDR20291_0212	none	putative spore coat protein	-0.36	0.4	0.03	0.9	-0.337689	0.292836	0.838133	0.0185763	0.874433	0.0265351	-0.0172829	0.958809
225	gene-CDR20291_0213	none	conserved hypothetical protein	-0.58	0.2	0.19	0.7	-0.746269	0.0357822	0.306922	0.453275	1.31546	0.00018453	-0.705126	0.0378367
226	gene-CDR20291_0214	none	putative nitroreductase	-0.04	0.9	0.11	0.8	-0.148421	0.58505	0.138688	0.736423	0.201242	0.623787	-0.0290101	0.930871
227	gene-CDR20291_0215	purE	phosphoribosylaminoimidazole carboxylase catalytic subunit	0.35	0.07	0.68	0.002	-0.330332	0.0957996	0.366073	0.037759	1.10398	7.35784e-09	-0.69189	0.000209893
228	gene-CDR20291_0216	purC	phosphoribosylaminoimidazole-succinocarboxamide synthase	-0.09	0.7	0.4	0.08	-0.482828	0.0124211	0.0854749	0.734959	1.15011	3.13966e-12	-1.04263	4.48423e-10
229	gene-CDR20291_0217	purF	amidophosphoribosyltransferase	0.21	0.2	0.62	0.003	-0.398026	0.0342347	-0.0688094	0.780326	0.927193	1.42381e-09	-0.999628	4.38907e-12
230	gene-CDR20291_0218	purG	phosphoribosylformylglycinamidine cyclo-ligase	0.08	0.7	0.37	0.1	-0.275223	0.164043	-0.0712509	0.782424	0.935213	2.5424e-09	-1.00756	2.41301e-10
231	gene-CDR20291_0219	purN	phosphoribosylglycinamide formyltransferase	0.28	0.2	0.69	0.009	-0.399633	0.0764452	-0.116526	0.66636	0.754157	2.1342e-05	-0.876228	2.57669e-07
232	gene-CDR20291_0220	purH	bifunctional purine biosynthesis protein	0.29	0.1	0.65	0.002	-0.344999	0.0695692	-0.280062	0.145101	0.717485	0.00126046	-1.01904	2.28825e-08
233	gene-CDR20291_0221	purD	phosphoribosylamine--glycine ligase	0.25	0.1	0.49	0.01	-0.239922	0.20474	-0.183254	0.389324	0.693774	2.12659e-05	-0.883031	9.1307e-08
234	gene-CDR20291_0222	purL	formylglycinamidine ribonucleotide synthetase	-0.56	5e-05	-0.14	0.5	-0.418971	0.00872885	-0.179393	0.359578	0.475509	0.00754669	-0.65924	8.66018e-06
235	gene-CDR20291_0223	none	dtdp-4-dehydrorhamnose reductase	0.2	0.5	0.21	0.5	-0.0177737	0.94863	-0.0157521	0.962024	-0.125859	0.713853	0.0791985	0.751155
236	gene-CDR20291_0224	none	glucose-1-phosphate thymidylyltransferase	1.15	2e-09	0.97	9e-06	0.148452	0.482874	-0.271373	0.164888	-0.138549	0.641823	-0.102202	0.64446
237	gene-CDR20291_0225	none	dtdp-4-dehydrorhamnose 3,5-epimerase	0.63	0.004	0.39	0.1	0.198887	0.352367	-0.331736	0.171551	-0.147581	0.724811	-0.122752	0.606087
238	gene-CDR20291_0226	none	dtdp-glucose 4,6-dehydratase	0.94	5e-07	1.02	6e-06	-0.0866041	0.733332	-0.255889	0.171328	-0.0743479	0.836199	-0.147635	0.451872
239	gene-CDR20291_0227	none	putative transglycosylase	1.07	5e-09	1.19	1e-08	-0.120174	0.58053	-0.418065	0.0154151	-0.109603	0.733598	-0.254751	0.176795
240	gene-CDR20291_0228	none	conserved hypothetical protein	1.13	3e-08	1.08	5e-06	0.0248492	0.92411	-0.246949	0.289351	-0.130734	0.707524	-0.085165	0.726364
241	gene-CDR20291_0229	fliN	flagellar motor switch protein	1.46	2e-09	1.53	1e-08	-0.0816208	0.74151	-0.481033	0.0279255	-0.0601808	0.911266	-0.307248	0.183771
242	gene-CDR20291_0230	flgM	negative regulator of flagellin synthesis (anti-sigma-d factor)	0.6	0.04	0.6	0.06	-0.0339099	0.914225	-0.567073	0.0637959	-0.0696343	0.901819	-0.340737	0.178055
243	gene-CDR20291_0231	none	putative flagellar biosynthesis protein	0.45	0.07	0.85	0.002	-0.392293	0.0921382	-0.595778	0.0208919	-0.0520083	0.929337	-0.374254	0.144623
244	gene-CDR20291_0232	flgK	putative flagellar hook-associated protein	0.56	0.001	0.86	8e-05	-0.288232	0.179569	-0.574646	0.000325065	-0.373347	0.0526618	-0.156902	0.423244
245	gene-CDR20291_0233	flgL	flagellar hook-associated protein	0.27	0.1	0.45	0.02	-0.176078	0.342282	-0.587377	0.00159251	-0.239354	0.434542	-0.277458	0.148323
246	gene-CDR20291_0234	none	conserved hypothetical protein	0.38	0.09	0.54	0.03	-0.16586	0.469012	-0.717546	0.00168126	-0.232585	0.495507	-0.344753	0.144753
247	gene-CDR20291_0235	csrA	carbon storage regulator	0.82	0.02	0.95	0.008	-0.148688	0.596065	-0.120392	0.799391	-0.330536	0.478659	0.0851309	0.716433
248	gene-CDR20291_0236	fliS1	flagellar protein FliS	0.42	0.05	0.49	0.04	-0.0819467	0.749123	-0.836102	0.000929493	-0.277978	0.508506	-0.36466	0.139502
249	gene-CDR20291_0237	fliS2	flagellar protein	0.38	0.1	0.47	0.08	-0.105216	0.673972	-0.796433	0.00336284	-0.184855	0.672086	-0.460533	0.0809195
250	gene-CDR20291_0238	fliD	flagellar cap protein	0.51	0.003	0.87	7e-05	-0.343302	0.121625	-0.570492	0.000212894	-0.370414	0.0630674	-0.155769	0.396466
251	gene-CDR20291_0239	none	conserved hypothetical protein	0.16	0.5	0.38	0.1	-0.221473	0.312717	-1.18416	2.06544e-05	-0.200192	0.672067	-0.835626	0.00590298
252	gene-CDR20291_0240	fliC	flagellin subunit	0.76	2e-06	1.33	5e-13	-0.551184	0.00227484	-0.210384	0.246466	-0.0180376	0.963714	-0.15549	0.427984
253	gene-CDR20291_0241	none	putative glycosyltransferase	0.97	2e-07	0.97	8e-05	-0.0293504	0.91294	-0.751434	4.80257e-06	-0.207354	0.542579	-0.426699	0.0499827
254	gene-CDR20291_0242	none	glycosyl transferase family 2	1.14	8e-10	0.88	0.0002	0.207952	0.352854	-0.585302	0.000349013	-0.227757	0.485646	-0.263449	0.193209
255	gene-CDR20291_0243	none	glycosyl transferase, group 2 family	1.25	1e-10	0.97	4e-05	0.237096	0.242691	-0.545925	0.000434516	-0.248623	0.40483	-0.211286	0.299042
256	gene-CDR20291_0244	none	putative uncharacterized protein	1.23	1e-05	0.74	0.03	0.38155	0.13184	-0.49594	0.0303632	-0.06926	0.900521	-0.327618	0.145061
257	gene-CDR20291_0245	none	putative carbamoyl-phosphate-synthetase	1.14	8e-08	0.83	0.001	0.253333	0.259228	-0.601262	0.00124725	-0.146307	0.707926	-0.363432	0.0882783
258	gene-CDR20291_0246	none	putative ornithine cyclodeaminase	0.89	2e-07	0.61	0.003	0.244305	0.176438	-0.376514	0.0300233	-0.00848595	0.984521	-0.317955	0.0906592
259	gene-CDR20291_0247	none	putative uncharacterized protein	1.07	7e-10	0.77	0.0002	0.256116	0.148663	-0.333325	0.0511428	-0.0114833	0.978824	-0.281955	0.111312
260	gene-CDR20291_0248	flgB	flagellar basal-body rod protein	-0.19	0.4	-0.31	0.2	0.125516	0.612694	-0.872724	0.000114907	-0.451168	0.105164	-0.257476	0.2617
261	gene-CDR20291_0249	flgC	flagellar basal-body rod protein	-0.06	0.8	-0.2	0.4	0.13762	0.56225	-0.584052	0.00637681	-0.395344	0.0989822	-0.122292	0.606087
262	gene-CDR20291_0250	fliE	flagellar hook-basal body complex protein	-0.21	0.4	-0.24	0.4	0.0422171	0.882962	-0.78256	0.00114793	-0.287414	0.31381	-0.360107	0.136062
263	gene-CDR20291_0251	fliF	flagellar M-ring protein	0.29	0.1	-0.19	0.4	0.469561	0.00574155	-0.742982	0.000328967	-0.391069	0.200429	-0.254248	0.201873
264	gene-CDR20291_0252	fliG	flagellar motor switch protein	0.22	0.3	-0.19	0.4	0.399307	0.0465128	-0.768956	0.000287819	-0.248495	0.44201	-0.418362	0.0540128
265	gene-CDR20291_0253	fliH	flagellar assembly protein	0.36	0.1	0.01	1	0.317802	0.188663	-0.528103	0.0302522	-0.301812	0.341788	-0.136493	0.565711
266	gene-CDR20291_0254	fliI	flagellum-specific ATP synthase	0.78	3e-06	0.24	0.3	0.504734	0.00353441	-0.606328	0.00128451	-0.291735	0.213716	-0.244004	0.22212
267	gene-CDR20291_0255	fliJ	flagellar protein	0.57	0.04	0.15	0.7	0.367285	0.149399	-0.647821	0.0195921	0.00207448	0.99844	-0.489569	0.0826209
268	gene-CDR20291_0256	fliK	putative flagellar hook-length control protein	0.78	0.0003	0.35	0.2	0.380458	0.065175	-0.735829	0.000524319	-0.0816304	0.870462	-0.583346	0.0101859
269	gene-CDR20291_0257	flgD	putative basal-body rod modification protein	0.77	0.0005	-0.01	1	0.75454	0.000121307	-0.614832	0.00983022	-0.315905	0.320708	-0.193141	0.390234
270	gene-CDR20291_0258	flgE	flagellar hook protein	0.79	2e-06	0.17	0.5	0.595042	0.000481163	-0.567986	0.00391649	-0.236382	0.439886	-0.249819	0.213985
271	gene-CDR20291_0259	none	putative flagellar protein	0.86	0.03	0.41	0.4	0.275221	0.418297	-0.942571	0.0192903	-0.226162	0.63705	-0.291542	0.203845
272	gene-CDR20291_0260	motA	chemotaxis protein	0.72	0.0004	0.31	0.2	0.371201	0.0634677	-0.814605	2.34156e-05	-0.235615	0.434803	-0.514726	0.0069553
273	gene-CDR20291_0261	motB	chemotaxis protein	0.79	9e-05	0.28	0.3	0.465093	0.0229705	-0.607601	0.00150047	-0.172675	0.593502	-0.369341	0.0579524
274	gene-CDR20291_0262	fliL	flagellar basal body-associated protein	1.06	0.0007	0.37	0.3	0.610794	0.00939767	-1.00209	0.00020732	0.0707709	0.903636	-1.0612	0.000221712
275	gene-CDR20291_0263	none	putative flagellar protein	1.12	0.02	0.38	0.4	0.553439	0.0834766	-0.617081	0.111547	0.0914897	0.886581	-0.574497	0.0809195
276	gene-CDR20291_0264	fliP	flagellar biosynthetic protein	1.21	4e-09	0.44	0.1	0.697755	0.000965342	-0.715511	0.000151708	-0.152117	0.648675	-0.504738	0.0094728
277	gene-CDR20291_0265	fliQ	flagellar export protein	0.89	0.009	0.29	0.5	0.521352	0.0431777	-0.590542	0.0305645	-0.272054	0.408923	-0.184035	0.432625
278	gene-CDR20291_0266	flhB	flagellar export protein	1.57	5e-16	0.98	0.0001	0.49849	0.0242771	-0.808652	1.00747e-07	-0.287879	0.190357	-0.4543	0.0066766
279	gene-CDR20291_0267	flhA	flagellar export protein	1.66	5e-21	0.85	0.0001	0.752426	1.43298e-05	-0.632665	6.31862e-05	-0.231629	0.304545	-0.348639	0.0468512
280	gene-CDR20291_0268	flhF	signal recognition particle complex, GTP-binding subunit	1.34	4e-10	0.59	0.04	0.642276	0.00535561	-0.871571	3.32276e-05	-0.159184	0.695184	-0.630981	0.00521455
281	gene-CDR20291_0269	fleN	flagellar number regulator	1.43	7e-10	0.57	0.04	0.796309	1.64427e-05	-0.749231	8.77735e-05	-0.176131	0.632291	-0.494572	0.0163566
282	gene-CDR20291_0270	fliA	RNA polymerase sigma factor for flagellar operon	1.23	0.0001	0.29	0.4	0.856116	0.000964618	-1.24727	6.38926e-05	-0.103574	0.868079	-1.05467	0.000980921
283	gene-CDR20291_0271	none	putative exported protein	1.94	1e-05	1.04	0.03	0.660729	0.0255204	-0.63324	0.0673802	-0.0737979	0.901819	-0.344115	0.182815
284	gene-CDR20291_0272	flgG	flagellar basal-body rod protein FlgG	1.66	4e-16	0.71	0.005	0.869034	8.58785e-06	-0.500075	0.00551143	-0.190271	0.495572	-0.251593	0.185987
285	gene-CDR20291_0273	none	putative flagellar basal-body rod protein	1.54	2e-15	0.73	0.008	0.71115	0.00165173	-0.612609	0.00117452	-0.268602	0.294928	-0.273226	0.166255
286	gene-CDR20291_0274	fliM	putative flagellar motor switch protein	1.55	9e-14	0.66	0.02	0.783217	0.000586812	-0.740867	6.86576e-05	-0.214556	0.517165	-0.428199	0.0456624
287	gene-CDR20291_0275	fliN	putative flagellar motor switch protein	1.86	8e-11	0.94	0.006	0.788791	0.000907616	-0.519404	0.0306248	-0.335485	0.286471	-0.100583	0.691061
288	gene-CDR20291_0276	none	conserved hypothetical protein	1.99	2e-23	1.03	2e-05	0.893823	3.87055e-07	-0.679003	0.000117071	-0.114933	0.720103	-0.514497	0.00626673
289	gene-CDR20291_0277	htpG	chaperone protein (heat shock protein)	1.63	4e-25	1.69	1e-18	-0.0618938	0.76887	-0.121897	0.53803	0.197425	0.351426	-0.301917	0.0572009
290	gene-CDR20291_0278	dhaT	putative 1,3-propanediol dehydrogenase	-1.51	1e-20	-0.84	1e-05	-0.626343	8.36302e-05	0.063589	0.818692	0.0735839	0.856217	-0.0127147	0.974216
291	gene-CDR20291_0279	spl	spore photoproduct lyase	-1.55	1e-20	-0.79	6e-05	-0.712888	1.95895e-05	-0.000881834	0.997101	0.115857	0.719913	-0.0982567	0.650106
292	gene-CDR20291_0280	none	AraC-family transcriptional regulator	-0.08	0.8	0.15	0.6	-0.221465	0.382758	0.235983	0.437759	0.0902544	0.839998	0.0895158	0.729969
293	gene-CDR20291_0281	none	conserved hypothetical protein	-0.69	0.07	-0.26	0.5	-0.331078	0.308006	0.191375	0.636656	-0.0779969	0.901819	0.137634	0.552129
294	gene-CDR20291_0282	none	putative transcriptional regulator	1.21	8e-05	0.7	0.05	0.411854	0.0951885	0.387809	0.156918	0.0784873	0.887191	0.204568	0.374092
295	gene-CDR20291_0283	none	conserved hypothetical protein	0.16	0.4	0.05	0.8	0.0976698	0.623892	0.939984	3.39686e-05	0.363777	0.341729	0.393938	0.0925253
296	gene-CDR20291_0284	none	conserved hypothetical protein	0.25	0.6	0.19	0.7	0.00271188	0.998191	-0.0941317	0.85037	-0.0724605	0.918832	-0.0102076	0.973057
297	gene-CDR20291_0285	none	putative phosphoesterase	-0.96	2e-08	-0.67	0.0006	-0.248741	0.197662	-0.325902	0.0552078	-0.225427	0.323348	-0.0792324	0.731305
298	gene-CDR20291_0286	none	putative transcription antiterminator	-0.97	8e-10	-0.8	2e-05	-0.146708	0.463409	0.113178	0.713174	-0.138856	0.695184	0.19117	0.367139
299	gene-CDR20291_0287	none	PTS system, IIa component	-3.32	9e-37	-2.09	8e-15	-1.0851	0.000591398	0.159619	0.653638	0.0536052	0.919688	0.0243816	NA
300	gene-CDR20291_0288	none	PTS system, IIb component	-2.84	2e-15	-1.95	7e-08	-0.595314	0.118225	-0.0362405	NA	-0.0207074	NA	-0.00342507	NA
301	gene-CDR20291_0289	none	putative PTS system, IIa component	-3.43	2e-21	-2.14	1e-09	-1.00121	0.0159284	0.0454031	NA	-0.0223916	NA	0.0137764	NA
302	gene-CDR20291_0290	none	PTS system, IIb component	-3.26	4e-28	-2.06	2e-12	-1.00938	0.00473607	-0.0454107	NA	0.0796863	NA	-0.023528	NA
303	gene-CDR20291_0291	none	PTS system, IIc component	-3.36	8e-47	-2.06	2e-17	-1.18097	5.48808e-05	0.0855708	0.807343	-0.0464376	NA	0.0286737	NA
304	gene-CDR20291_0292	none	PTS system, IId component	-3.56	3e-73	-2	2e-21	-1.49774	5.15206e-11	0.0773437	0.873483	0.0487497	0.945904	0.0107305	NA
305	gene-CDR20291_0293	none	hypothetical protein	-2.75	2e-45	-1.29	5e-10	-1.39801	1.16541e-11	0.157703	0.734959	-0.0771017	0.906834	0.104727	0.640128
306	gene-CDR20291_0294	none	putative peptidase	-1.43	2e-07	-0.59	0.04	-0.728362	0.00623647	0.422099	0.324161	0.197562	0.707926	0.0145101	0.951756
307	gene-CDR20291_0295	none	DNA-binding protein	-0.54	0.1	-0.25	0.5	-0.219885	0.48326	0.000665808	0.999718	-0.0872673	0.898331	0.035769	0.90023
308	gene-CDR20291_0296	none	ABC transporter, ATP-binding protein	-0.82	0.02	-0.82	0.02	0.0248181	0.949248	-0.12016	0.803353	-0.402291	0.374686	0.0843922	0.683704
309	gene-CDR20291_0297	none	putative ABC transporter, permease protein	-0.76	0.02	-0.33	0.4	-0.338978	0.260592	0.0785194	0.869791	-0.0325644	0.959972	0.0483725	0.85786
310	gene-CDR20291_0298	none	putative iron-sulfur-binding protein	-2.73	7e-79	-2.14	1e-34	-0.552366	0.00106335	-0.906399	2.09479e-08	-2.12157	2.55395e-29	1.15226	2.45978e-09
311	gene-CDR20291_0299	none	hypothetical protein	-1.42	3e-13	-0.91	2e-05	-0.454495	0.0294424	-0.283555	0.248681	-0.776347	0.00336905	0.353688	0.145873
312	gene-CDR20291_0300	none	putative biotin synthase	0.58	0.1	0.26	0.5	0.250208	0.388992	0.395396	0.187584	-0.0254507	0.964532	0.296771	0.217318
313	gene-CDR20291_0301	rbsR	putative ribose operon repressor	-2.04	3e-22	-0.93	8e-05	-1.02179	1.21359e-05	0.14721	0.721655	-0.249178	0.560101	0.245136	0.301472
314	gene-CDR20291_0302	rbsK	putative ribokinase	-1.5	9e-09	-0.32	0.2	-1.11434	8.19525e-06	0.314807	0.429246	-0.222526	0.664152	0.336274	0.182638
315	gene-CDR20291_0303	rbsB	D-ribose ABC transporter, substrate-binding protein	-1.36	9e-07	0.43	0.07	-1.80821	7.81501e-12	0.194977	0.666286	-0.00130164	0.99844	0.0830168	0.718215
316	gene-CDR20291_0304	rbsA	ribose ABC transporter, ATP-binding protein	-2.32	2e-16	0.22	0.4	-2.5613	6.89667e-21	0.256674	0.555441	0.24669	0.644979	0.00825725	NA
317	gene-CDR20291_0305	rbsC	ribose ABC transporter, permease protein	-2.45	4e-18	0.13	0.7	-2.59637	4.05495e-22	-0.116283	0.771589	-0.0666819	0.918194	-0.0162518	NA
318	gene-CDR20291_0306	argE	putative acetylornithine deacetylase	-2.06	3e-16	0.45	0.08	-2.54723	3.67358e-26	0.147341	0.762639	0.212172	0.704456	-0.0138753	0.955524
319	gene-CDR20291_0307	none	conserved hypothetical protein	-1.22	1e-06	0.54	0.03	-1.8006	2.89218e-17	0.102938	0.832547	-0.0358021	0.95663	0.0597439	0.809605
320	gene-CDR20291_0308	abgB1	putative aminobenzoyl-glutamate utilization protein	-0.46	0.2	0.75	0.03	-1.27638	3.57009e-06	0.2964	0.488644	0.0848971	0.903368	0.0703068	0.748745
321	gene-CDR20291_0309	none	putative uncharacterized protein	0.51	0.1	0.06	0.9	0.391302	0.177344	0.357049	0.237293	-0.15387	0.758819	0.409187	0.120111
322	gene-CDR20291_0310	none	tetr (putative transcriptional regulator)	0.47	0.2	-0.16	0.7	0.605059	0.0535884	0.158568	0.664604	-0.0362089	0.950171	0.108465	0.666929
323	gene-CDR20291_0311	none	conserved hypothetical protein	0.02	0.9	-0.07	0.8	0.0873918	0.701857	0.00715915	0.983521	0.324742	0.174547	-0.271371	0.166764
324	gene-CDR20291_0312	none	putative 'four-disulfide core' protein	-0.33	0.05	-0.35	0.1	0.0237054	0.92411	0.181611	0.39634	0.207466	0.422615	-0.0260692	0.937313
325	gene-CDR20291_0313	none	putative membrane protein	-0.15	0.5	-0.24	0.3	0.0906288	0.70894	0.0652807	0.79526	0.300732	0.232557	-0.184673	0.366524
326	gene-CDR20291_0314	none	putative phosphoserine phosphatase	0.44	0.02	0.41	0.07	0.00509644	0.98619	0.151926	0.469903	0.089578	0.791597	0.0461413	0.859131
327	gene-CDR20291_0315	none	hypothetical protein	0.3	0.3	-0.19	0.6	0.47679	0.0552217	0.0676169	0.838461	0.262421	0.323783	-0.153609	0.474474
328	gene-CDR20291_0316	none	putative spore coat assembly asparagine-rich protein	0.22	0.3	-0.21	0.4	0.416455	0.0272819	1.54774	3.37129e-18	1.14486	7.25706e-06	0.270904	0.186797
329	gene-CDR20291_0317	none	ArsR-family transcriptional regulator	2.48	6e-30	0.52	0.08	1.89458	5.27633e-25	-0.0794036	0.858326	0.743029	0.0091948	-0.760898	0.0130883
330	gene-CDR20291_0318	none	putative heavy-metal-transporting ATPase	2.09	1e-39	0.41	0.04	1.65025	6.64934e-25	0.102018	0.690957	0.591095	0.000411604	-0.450745	0.0083051
334	gene-CDR20291_0319	none	putative membrane protein	-0.65	0.006	-1.29	3e-06	0.612454	0.0079962	0.696264	0.000173369	0.5812	0.0124741	0.0570514	0.84197
335	gene-CDR20291_0320	none	hypothetical protein	-0.34	0.6	0.36	0.5	-0.75755	0.082082	-0.0901982	0.857308	-0.0610547	0.92782	-0.0149777	0.954536
336	gene-CDR20291_0321	none	putative ABC transporter, permease protein	0.39	0.07	0.49	0.03	-0.101005	0.687441	-0.341079	0.0784523	-0.33026	0.190407	-0.00333377	0.992382
337	gene-CDR20291_0322	none	putative ABC transporter, permease protein	0.2	0.5	0.42	0.1	-0.216012	0.421425	-0.637617	0.00633118	-0.435972	0.113226	-0.124925	0.601215
338	gene-CDR20291_0323	none	ABC transporter, ATP-binding protein	-0.29	0.2	0	1	-0.264442	0.254675	-0.430923	0.0248934	-0.71972	9.88224e-05	0.206925	0.317669
339	gene-CDR20291_0324	none	two-component sensor histidine kinase	-0.87	0.0007	-0.43	0.1	-0.366658	0.139115	-0.410377	0.130961	-0.436383	0.136003	0.0137607	0.973057
340	gene-CDR20291_0325	none	two-component response regulator	-0.72	0.02	-0.02	1	-0.656845	0.0135911	-0.0855049	0.828014	-0.297597	0.473739	0.121859	0.613455
341	gene-CDR20291_0326	none	hypothetical protein	-1.14	0.05	-0.52	0.3	-0.240303	0.51835	0.0702476	0.887096	-0.0390707	0.954128	0.0320259	0.874704
342	gene-CDR20291_0327	none	conserved hypothetical protein	-0.94	2e-08	-0.5	0.01	-0.400411	0.0222192	0.0761732	0.792964	0.231484	0.361725	-0.123802	0.565711
343	gene-CDR20291_0328	none	hypothetical protein	-1.16	1e-12	-0.82	3e-05	-0.299526	0.113921	0.0638039	0.823462	0.32842	0.245593	-0.207939	0.326698
344	gene-CDR20291_0329	cbiM	putative cobalt transport protein	-3.19	6e-104	-1.81	4e-24	-1.34412	1.25529e-20	-0.35566	0.0141914	-0.265498	0.179097	-0.070875	0.743622
345	gene-CDR20291_0330	cbiN	cobalt transport protein	-3.47	3e-106	-2.05	1e-27	-1.38154	2.75119e-21	-0.26715	0.0879109	-0.299946	0.159689	0.0289359	0.91358
346	gene-CDR20291_0331	cbiQ	cobalt transport protein	-2.68	5e-10	-1.26	0.009	-0.639063	0.125388	-0.19999	0.662478	-0.0359523	0.95035	-0.0562017	0.739995
347	gene-CDR20291_0332	cbiO	cobalt ABC transporter, ATP-binding protein	-3.29	2e-103	-2.23	5e-34	-1.01944	1.48474e-12	-0.514257	0.000520965	-0.135732	0.650085	-0.33644	0.0321291
348	gene-CDR20291_0333	pcrA	ATP-dependent DNA helicase	-0.92	4e-11	-0.9	2e-07	-0.00611068	0.97489	-0.285396	0.0650618	-0.239971	0.303115	-0.0399013	0.876917
349	gene-CDR20291_0334	none	putative aspartyl aminopeptidase	-1.11	1e-14	-0.83	3e-06	-0.247871	0.146884	-0.359645	0.0140346	-0.301068	0.112636	-0.0458767	0.852253
350	gene-CDR20291_0335	none	conserved hypothetical protein	-1.49	2e-22	-1.05	3e-08	-0.398248	0.0252318	-0.452848	0.00695983	-0.334838	0.17082	-0.0814622	0.72369
351	gene-CDR20291_0336	ppiB	peptidyl-prolyl cis-trans isomerase	-1.01	1e-11	-0.73	4e-05	-0.257518	0.148663	-0.0608607	0.799391	-0.163127	0.532962	0.0814859	0.716433
352	gene-CDR20291_0338	ppaC	manganese-dependent inorganic pyrophosphatase	0.33	0.02	0.87	1e-06	-0.527543	0.00160474	0.0457822	0.823462	0.231578	0.324176	-0.166421	0.375634
353	gene-CDR20291_0339	adhE	aldehyde-alcohol dehydrogenase	-0.64	0.006	0.03	0.9	-0.64365	0.00234343	-0.0136158	0.973243	-0.0926951	0.872556	0.0427725	0.888803
354	gene-CDR20291_0340	none	hypothetical protein	0.35	0.5	0.21	0.7	0.0708995	0.85739	-0.0468649	0.924477	0.139625	0.809971	-0.0812872	0.723153
355	gene-CDR20291_0341	none	ABC transporter, ATP-binding protein	0.5	0.1	0.33	0.4	0.113173	0.713362	-0.144496	0.725377	0.157183	0.751907	-0.175136	0.44654
356	gene-CDR20291_0342	none	ABC transporter, permease protein	0.47	0.2	0.37	0.3	0.0593336	0.845415	-0.533341	0.0564772	-0.0968582	0.83928	-0.305224	0.205646
357	gene-CDR20291_0343	none	two-component sensor histidine kinase	-0.72	0.02	-0.49	0.1	-0.157344	0.615616	0.034565	0.932845	0.106863	0.833539	-0.0463887	0.878717
358	gene-CDR20291_0344	none	two-component response regulator	-0.98	0.001	-0.69	0.03	-0.203104	0.527128	0.119362	0.764355	0.111938	0.835545	0.00343587	0.994173
359	gene-CDR20291_0345	none	conserved hypothetical protein	-1.14	2e-11	-0.87	2e-05	-0.234718	0.226383	-0.164371	0.379526	-0.0660432	0.867975	-0.0793127	0.718215
360	gene-CDR20291_0346	none	conserved hypothetical protein	-1.44	1e-07	-1.57	6e-08	0.113185	0.724165	0.0574121	0.859247	-0.104025	0.791613	0.117062	0.616129
361	gene-CDR20291_0347	none	hypothetical protein	0.34	0.5	0.11	0.8	0.160053	0.657939	0.496803	0.0257809	0.349407	0.2534	0.0777789	0.771826
362	gene-CDR20291_0348	none	hypothetical protein	0.71	0.2	0.37	0.5	0.166426	0.658733	0.132806	0.766456	0.0281559	0.965769	0.0501412	0.860459
363	gene-CDR20291_0349	none	metallo-beta-lactamase superfamily protein	0.16	0.6	0.01	1	0.129168	0.667107	0.116399	0.730699	0.151984	0.727928	-0.0276012	0.937313
364	gene-CDR20291_0350	none	putative guanosine 3',5'-bis-pyrophosphate (ppGpp) synthesis/degradation protein	1.41	9e-16	0.76	0.0006	0.594135	0.000657439	0.219039	0.239184	0.214817	0.35977	-0.000570481	0.997239
365	gene-CDR20291_0351	none	putative phosphoesterase	1.66	4e-06	0.68	0.1	0.808523	0.00290817	0.0761293	0.818692	-0.0711192	0.886241	0.101015	0.684946
366	gene-CDR20291_0352	none	putative exported protein	0.72	0.005	0.11	0.7	0.565509	0.0118369	0.242787	0.301069	0.182923	0.552201	0.0397416	0.897556
367	gene-CDR20291_0353	none	conserved hypothetical protein	0.89	1e-05	0.17	0.5	0.688581	0.000344476	0.100949	0.672922	0.198132	0.424668	-0.0795508	0.728495
368	gene-CDR20291_0354	none	conserved hypothetical protein	0.73	2e-06	0.41	0.07	0.280082	0.179008	-0.210086	0.306296	0.101572	0.771585	-0.284689	0.0925253
369	gene-CDR20291_0355	none	hypothetical protein	0.82	2e-06	0.43	0.04	0.351643	0.0464658	-0.199333	0.318039	0.16293	0.571312	-0.335117	0.0499437
370	gene-CDR20291_0356	none	putative transcriptional regulator	0.41	0.3	0.08	0.9	0.269283	0.40723	-0.0274883	0.951828	0.0151615	0.982305	-0.0243565	0.942958
371	gene-CDR20291_0357	none	hypothetical protein	-0.49	0.2	-0.41	0.3	-0.024456	0.944792	-0.055591	0.894349	0.0998145	0.853229	-0.0895627	0.726364
372	gene-CDR20291_0358	none	putative membrane protein	0.32	0.4	0.05	0.9	0.226427	0.485181	-0.084901	0.829917	-0.102321	0.843937	0.00942303	0.982944
373	gene-CDR20291_0359	bglF	PTS system, beta-glucoside-specific IIabc component	-0.72	0.002	-0.1	0.7	-0.573136	0.0114933	-0.302579	0.246466	-0.332434	0.262266	0.0191835	0.958809
374	gene-CDR20291_0360	bglA	6-phospho-beta-glucosidase	-0.54	0.03	-0.07	0.8	-0.427128	0.0573544	-0.1606	0.640036	-0.357577	0.252579	0.108127	0.668246
375	gene-CDR20291_0361	bglG	beta-glucoside bgl operon transcription antiterminator	-0.36	0.3	-0.04	0.9	-0.273077	0.36639	-0.337109	0.417984	-0.0211068	0.975089	-0.142593	0.493819
376	gene-CDR20291_0362	none	asparagine synthetase	-1.12	5e-06	-1.57	3e-08	0.400315	0.142112	0.383496	0.1201	-0.178013	0.638933	0.517557	0.0240878
377	gene-CDR20291_0363	none	Radical SAM-superfamily protein	-4	2e-134	-3.26	9e-71	-0.695653	9.10063e-05	-0.195112	0.312384	-0.366662	0.0526618	0.13901	0.46772
378	gene-CDR20291_0364	none	putative membrane protein	-4.09	6e-164	-3.5	2e-78	-0.545763	0.00342685	-0.392103	0.0188079	-0.473389	0.00824955	0.0585096	0.802364
379	gene-CDR20291_0365	ldhA	(R)-2-hydroxyisocaproate dehydrogenase	-2.62	2e-64	-1.39	9e-14	-1.21379	1.81526e-14	0.36869	0.00930677	0.0664932	0.856217	0.263579	0.113615
380	gene-CDR20291_0366	hadA	isocaprenoyl-CoA:2-hydroxyisocaproate CoA-transferase	-2.93	5e-91	-0.94	4e-08	-1.94553	4.98326e-38	0.246656	0.0980042	-0.0990742	0.73651	0.328952	0.0230309
381	gene-CDR20291_0367	hadI	activator of 2-hydroxyisocaproyl-CoA dehydratase	-3.46	4e-152	-1.48	5e-14	-1.94067	2.35736e-27	0.0625699	0.787954	-0.270493	0.310196	0.297668	0.098655
382	gene-CDR20291_0368	hadB	subunit of oxygen-sensitive 2-hydroxyisocaproyl-CoA dehydratase	-4.01	3e-183	-1.72	5e-25	-2.25582	1.16996e-52	0.0090514	0.969196	-0.43195	0.0348727	0.399568	0.0165333
383	gene-CDR20291_0369	hadC	subunit of oxygen-sensitive 2-hydroxyisocaproyl-CoA dehydratase	-3.53	3e-124	-1.66	2e-21	-1.81866	1.53236e-29	0.0420478	0.854338	-0.285187	0.210682	0.292363	0.0882676
384	gene-CDR20291_0370	acdB	acyl-CoA dehydrogenase, short-chain specific	-2.53	8e-81	-1.31	6e-15	-1.17542	1.35434e-16	0.146361	0.407823	0.0445987	0.915701	0.075541	0.731305
385	gene-CDR20291_0371	etfB1	electron transfer flavoprotein beta-subunit	-2.47	5e-70	-1.24	4e-13	-1.18488	2.39863e-16	0.201846	0.208322	-0.0100746	0.973851	0.181767	0.274967
386	gene-CDR20291_0372	etfA1	electron transfer flavoprotein alpha-subunit	-2.41	6e-70	-1.32	5e-14	-1.051	4.97675e-12	0.107654	0.552184	-6.89445e-05	0.963714	0.10533	0.596444
387	gene-CDR20291_0373	none	sigma-54-dependent transcriptional regulator	-2.39	2e-57	-1.85	5e-24	-0.493148	0.00225489	-0.0274674	0.909689	0.0283942	0.950171	-0.0455756	0.868082
388	gene-CDR20291_0374	fba	putative fructose-bisphosphate aldolase	0.62	2e-05	0.84	5e-06	-0.217185	0.262221	0.150245	0.414044	-0.0100568	0.98319	0.129513	0.496362
389	gene-CDR20291_0375	none	conserved hypothetical protein	-0.23	0.4	-0.17	0.6	-0.042502	0.887081	0.0600104	0.864106	0.0820326	0.868035	-0.0167589	0.96491
390	gene-CDR20291_0376	none	pseudouridine synthase	-0.3	0.2	0.24	0.3	-0.510612	0.023854	0.30903	0.10559	0.089873	0.849983	0.146262	0.511308
391	gene-CDR20291_0377	none	transposase-like protein b	-0.49	0.001	0.08	0.7	-0.556095	0.00377219	-0.0854913	0.759762	-0.0211469	0.966532	-0.0470634	0.870475
392	gene-CDR20291_0378	none	putative tRNA (Uracil-5-)-methyltransferase	1.05	5e-10	0.87	2e-05	0.154644	0.438215	0.0890221	0.701091	-0.0899724	0.789391	0.144757	0.454681
393	gene-CDR20291_0379	none	putative exported protein	-0.95	8e-08	-1.41	6e-10	0.429032	0.055249	0.216806	0.388033	-0.0121162	0.979826	0.168723	0.438807
394	gene-CDR20291_0380	none	conserved hypothetical protein	-0.53	0.03	-0.5	0.08	0.00211541	0.995859	0.357856	0.252999	-0.214614	0.66732	0.425048	0.128543
395	gene-CDR20291_0381	none	cell surface protein	-1.16	5e-14	0.56	0.004	-1.74133	2.7993e-31	-0.732619	1.00362e-07	-0.0677611	0.870871	-0.621365	0.00030121
396	gene-CDR20291_0382	none	integrase, catalytic region	-0.48	0.006	-0.26	0.3	-0.194729	0.346856	-0.261125	0.227492	-0.137162	0.675407	-0.0941576	0.685545
397	gene-CDR20291_0383	none	putative uncharacterized protein	-0.44	0.03	-0.45	0.05	0.0263617	0.914225	-0.323343	0.12582	-0.254315	0.338565	-0.0505116	0.859131
398	gene-CDR20291_0384	rocR	putative arginine utilization sigma-54 dependent regulatory protein	0.53	0.007	0.36	0.1	0.137347	0.531579	0.086001	0.757359	0.275673	0.204595	-0.148285	0.474474
399	gene-CDR20291_0385	none	putative oxidoreductase	-0.72	0.03	-0.04	0.9	-0.618226	0.0325259	-0.060723	0.901551	-0.0753469	0.916415	0.00318601	0.992382
400	gene-CDR20291_0386	none	conserved hypothetical protein	-0.36	0.5	0.44	0.4	-0.853173	0.0417909	0.216268	0.555441	0.154882	0.749008	0.0203359	NA
401	gene-CDR20291_0387	none	putative pyridoxal-phosphate dependent enzyme	-1.5	8e-07	-0.15	0.6	-1.30862	2.35799e-06	-0.415928	0.337284	-0.0760823	0.915338	-0.0961753	NA
402	gene-CDR20291_0388	oraS	D-ornithine aminomutase S component	-1.53	0.04	-0.23	NA	-0.562586	0.136707	-0.114963	NA	-0.0910055	NA	-0.00486068	NA
403	gene-CDR20291_0389	oraE	D-ornithine aminomutase E component	-1.49	7e-07	-0.29	0.4	-1.11439	0.000114717	0.024004	0.963517	0.0106657	0.986285	0.00454188	0.989382
404	gene-CDR20291_0390	none	putative component of D-ornithine aminomutase	-1.79	8e-05	-0.06	0.9	-1.68804	2.91173e-05	-0.112449	0.714709	-0.0787903	0.87589	-0.0119856	NA
405	gene-CDR20291_0391	none	putative amino acid racemase	-0.58	0.3	0.51	0.3	-1.30761	0.00529058	-0.0737234	0.821249	0.0765578	0.896715	-0.0317312	NA
406	gene-CDR20291_0392	none	Na+/H+ antiporter	-0.28	0.5	0.26	0.5	-0.517885	0.092537	0.116365	0.81421	0.114054	0.867975	0.00359767	0.992327
407	gene-CDR20291_0393	none	conserved hypothetical protein	0.22	0.7	0.33	NA	-0.152695	0.68332	0.122539	0.803097	0.179257	0.758357	-0.0131122	0.959669
408	gene-CDR20291_0394	none	conserved hypothetical protein	2.12	4e-19	1.39	6e-07	0.656111	0.000651471	-0.0459803	0.86534	0.129761	0.663982	-0.145146	0.468081
409	gene-CDR20291_0395	none	AraC-family transcriptional regulator	0.78	0.006	0.6	0.06	0.121232	0.6565	-0.0997788	0.736423	0.0318105	0.948989	-0.095413	0.699062
410	gene-CDR20291_0396	none	conserved hypothetical protein	1.11	4e-05	0.82	0.01	0.213574	0.405039	-0.176945	0.446856	0.0393894	0.92782	-0.1763	0.377341
411	gene-CDR20291_0397	none	putative antibiotic resistance ABC transporter, ATP-binding protein	-0.63	0.1	-0.08	0.8	-0.466518	0.142416	-0.178268	0.661894	-0.3773	0.351426	0.0808769	0.733276
412	gene-CDR20291_0398	none	putative membrane protein	-0.23	0.7	-0.08	NA	-0.0319175	NA	-0.306111	0.344276	-0.132331	0.805799	-0.0419948	NA
413	gene-CDR20291_0399	none	putative beta-lactamase	-0.69	0.09	-0.5	0.2	-0.0924518	0.795587	-0.230053	0.561614	-0.39237	0.315021	0.0594063	0.819615
414	gene-CDR20291_0400	none	ABC transporter, ATP-binding protein	-1.31	2e-07	-1.01	0.0002	-0.230286	0.40979	-0.130632	0.752447	-0.224057	0.613413	0.0443105	0.882785
415	gene-CDR20291_0401	none	ABC transporter, permease protein	-1.02	2e-08	-0.39	0.07	-0.585494	0.00142958	-0.310193	0.179019	-0.275682	0.287399	-0.0260638	0.939521
416	gene-CDR20291_0402	none	two-component sensor histidine kinase	1.15	1e-10	1.02	6e-07	0.107613	0.596611	-0.0870277	0.735059	0.102895	0.779839	-0.15657	0.436811
417	gene-CDR20291_0403	none	two-component response regulator	0.82	2e-05	0.84	8e-05	-0.0347493	0.885632	0.126389	0.597747	0.110425	0.733598	0.00838453	0.982944
418	gene-CDR20291_0404	none	TetR-family transcriptional regulator	0.81	4e-05	0.81	0.0003	-0.0186546	0.938289	-0.0405119	0.887096	-0.0167275	0.971152	-0.0184896	0.954536
419	gene-CDR20291_0405	none	transposase-like protein b	0.37	0.03	0.7	0.0007	-0.328055	0.0735441	-0.0272932	0.935233	-0.0771924	0.883157	0.0377527	0.902906
420	gene-CDR20291_0406	none	putative hydrolase	-0.06	0.9	-0.07	0.9	0.0223645	0.956291	0.0541393	0.91482	-0.083241	0.904042	0.0455681	0.826009
421	gene-CDR20291_0407	none	RpiR-family transcriptional regulator	0.94	2e-05	0.43	0.1	0.439995	0.0687827	0.0167646	0.963089	0.348571	0.145293	-0.25879	0.223407
422	gene-CDR20291_0408	none	RpiR-family transcriptional regulator	1.06	2e-11	0.69	0.0002	0.340793	0.0510021	0.179888	0.332191	0.233839	0.297786	-0.0499729	0.841577
423	gene-CDR20291_0409	none	putative hydrolase	0.55	0.4	0.28	NA	0.050659	0.896274	0.0772882	NA	0.0964439	NA	-0.00367924	NA
424	gene-CDR20291_0410	malL	oligo-1,6-glucosidase	-0.66	0.2	-0.06	0.9	-0.451762	0.235749	0.0616396	NA	0.0694034	NA	0.000232845	NA
425	gene-CDR20291_0411	none	PTS system, IIabc component	0.33	0.4	0.5	0.2	-0.18348	0.540897	-0.395531	0.158547	-0.359176	0.228499	-0.0239176	0.9444
426	gene-CDR20291_0412	blaR	putative beta-lactamase-inducing penicillin-binding protein	-0.64	0.001	-0.12	0.6	-0.487987	0.0126914	-0.0153903	0.962192	0.0341886	0.941974	-0.0407496	0.888565
427	gene-CDR20291_0413	blaI	penicillinase repressor	-0.52	0.1	-0.16	0.7	-0.303313	0.289432	0.015888	0.966044	-0.231919	0.504351	0.160602	0.493051
428	gene-CDR20291_0414	none	putative iron-sulfur flavoprotein	0.81	0.02	0	1	0.768593	0.00938281	-0.418005	0.122604	-0.510947	0.0990673	0.052744	0.851508
429	gene-CDR20291_0415	none	MarR-family transcriptional regulator	1.11	0.0003	0.98	0.003	0.0726056	0.795587	0.0699914	0.828014	-0.293594	0.283354	0.297622	0.158343
430	gene-CDR20291_0416	none	putative iron-sulfur protein	0.98	3e-05	0.7	0.01	0.226525	0.311946	-0.16223	0.472817	-0.252245	0.286471	0.0665715	0.788349
431	gene-CDR20291_0417	none	conserved hypothetical protein	-1.29	2e-08	-0.71	0.005	-0.504351	0.0316932	-0.110688	0.766235	-0.117845	0.806009	0.00443687	0.992327
432	gene-CDR20291_0418	none	hypothetical protein	-0.83	0.01	-0.26	0.5	-0.476013	0.100634	0.0665522	0.880617	-0.0454141	0.942157	0.0559157	0.844572
433	gene-CDR20291_0419	none	hypothetical protein	1.51	1e-07	1.25	6e-05	0.1995	0.414629	-0.16084	0.581631	0.242218	0.39704	-0.338538	0.121902
434	gene-CDR20291_0420	spaF	putative lantibiotic ABC transporter, ATP-binding protein	-1.5	1e-05	-0.11	0.8	-1.34469	1.45897e-05	-0.922953	0.00697184	-0.594668	0.0625708	-0.122333	0.590596
435	gene-CDR20291_0421	spaE	putative lantibiotic ABC transporter, permease protein	-0.99	0.003	-0.24	0.5	-0.654883	0.0317696	-0.809497	0.0108563	-0.777299	0.007686	-0.0216507	0.94728
436	gene-CDR20291_0422	spaG	putative lantibiotic ABC transporter, permease protein	-0.89	0.005	-0.15	0.7	-0.683422	0.0105698	-0.734664	0.00924741	-0.761876	0.00386492	0.00308161	0.994029
437	gene-CDR20291_0423	spaR	putative lantibiotic resistance two-component response regulator	-0.49	0.04	-0.15	0.6	-0.296077	0.190574	-0.205763	0.41614	-0.213726	0.493054	-0.000719552	0.998685
438	gene-CDR20291_0424	spaK	putative lantibiotic resistance two-component sensor kinase	-0.18	0.5	0.22	0.4	-0.394241	0.037042	-0.290155	0.179019	-0.185716	0.561736	-0.0722598	0.776121
439	gene-CDR20291_0425	none	ABC transporter, permease protein	-0.25	0.5	0.06	0.9	-0.276599	0.366172	-0.52015	0.143909	-0.133129	0.791597	-0.189471	0.397864
440	gene-CDR20291_0426	none	ABC transporter, ATP-binding protein	-0.07	0.9	-0.15	NA	0.0927086	NA	-0.0342114	0.927934	0.00142243	0.998715	-0.00934983	NA
441	gene-CDR20291_0427	none	putative uncharacterized protein	-0.61	0.08	-0.21	0.6	-0.327076	0.282818	0.0014455	0.99888	-0.00899542	0.986285	0.00387327	0.992382
442	gene-CDR20291_0428	none	two-component sensor histidine kinase	-0.7	0.02	-0.32	0.3	-0.301282	0.291662	-0.00221965	0.995579	-0.0334453	0.954448	0.0141836	0.970295
443	gene-CDR20291_0429	none	two-component response regulator	-1.17	0.006	-0.85	0.05	-0.150721	0.688168	0.0874688	0.863153	0.112629	0.870091	-0.00942611	0.974216
444	gene-CDR20291_0430	none	putative carbon-nitrogen hydrolase	-2.13	2e-45	-0.6	0.001	-1.49449	2.25317e-22	0.180486	0.425085	-0.176057	0.545228	0.310863	0.100993
445	gene-CDR20291_0431	sugE	quaternary ammonium compound-resistance protein	0.71	0.2	0.16	0.8	0.414792	0.249719	0.101208	0.804532	0.193636	0.657451	-0.0516353	0.859131
446	gene-CDR20291_0432	none	putative phosphoribosylaminoimidazole-succinocarboxamide synthase	0.37	0.02	0.75	4e-05	-0.379666	0.0157957	-0.00390314	0.988314	0.884971	7.6321e-05	-0.880921	2.05013e-05
447	gene-CDR20291_0433	none	putative sugar-phosphate dehydrogenase	-0.95	0.09	-0.31	0.5	-0.354182	0.350428	0.0575974	NA	0.0825452	NA	-0.00334699	NA
448	gene-CDR20291_0434	none	PTS system, IIa component	-0.91	0.2	-0.14	NA	-0.346796	0.306528	-0.269846	0.399158	-0.096714	0.870871	-0.0411584	NA
449	gene-CDR20291_0435	none	PTS system, IIb component	-1.21	0.04	-0.52	0.3	-0.310736	0.408635	0.0636652	0.897822	-0.189095	0.736038	0.0718186	NA
450	gene-CDR20291_0436	none	PTS system, IIc component	-0.84	0.09	-0.47	0.3	-0.193552	0.604855	-0.0135873	0.977913	-0.0964677	0.89236	0.0280663	0.911868
451	gene-CDR20291_0437	none	PTS system, IId component	-1.34	0.001	-0.6	0.1	-0.520888	0.142582	-0.0917557	0.854338	-0.287598	0.57259	0.0578048	0.782447
452	gene-CDR20291_0438	none	dna-binding response regulator	-0.33	0.4	-0.19	0.6	-0.099844	0.768113	0.0237474	0.963268	-0.127885	0.829736	0.0603653	0.802364
453	gene-CDR20291_0439	none	sensor histidine kinase	0.04	0.9	0.1	0.8	-0.0573388	0.864871	0.0863909	0.857951	-0.00263198	0.997266	0.0401102	0.888565
454	gene-CDR20291_0440	none	cell surface protein (putative hemagglutinin/adhesin) precursor	-0.82	9e-08	-0.32	0.1	-0.452162	0.0233579	-0.1069	0.600981	-0.0571438	0.900016	-0.036669	0.896986
455	gene-CDR20291_0441	none	D-alanyl-D-alanine carboxypeptidase	-0.26	0.1	-0.33	0.1	0.0750423	0.727544	0.138588	0.521987	0.057315	0.888401	0.0615038	0.800134
456	gene-CDR20291_0442	none	putative transcription antiterminator	-0.11	0.5	-0.11	0.6	0.00697168	0.976932	-0.0601829	0.799391	-0.014366	0.971513	-0.0399906	0.872885
457	gene-CDR20291_0443	none	putative membrane protein	0.39	0.2	-0.04	0.9	0.402158	0.0885019	0.385002	0.0614107	0.0353158	0.941021	0.283055	0.162458
458	gene-CDR20291_0444	none	putative membrane protein	-0.05	0.9	-0.17	0.7	0.122254	0.702438	0.267809	0.372042	0.0945824	0.856217	0.104665	0.680709
459	gene-CDR20291_0445	none	putative membrane protein	-2.47	1e-70	-0.83	8e-07	-1.60154	2.10163e-27	0.220052	0.170939	-0.262732	0.237965	0.465908	0.00309353
460	gene-CDR20291_0446	none	two-component sensor histidine kinase	-1.17	1e-12	-1.04	2e-07	-0.10606	0.63195	-0.0685309	0.786003	-0.133417	0.643621	0.0488414	0.850023
461	gene-CDR20291_0447	none	two-component response regulator	-0.72	4e-05	-0.95	5e-06	0.229871	0.275886	0.0480536	0.859811	-0.210709	0.431778	0.214845	0.254897
462	gene-CDR20291_0448	none	putative signaling protein	0.29	0.09	0.14	0.5	0.136559	0.503663	-0.156407	0.422928	0.0328515	0.93378	-0.161459	0.375634
463	gene-CDR20291_0449	none	putative transcriptional regulator	0.35	0.06	0.27	0.3	0.0632593	0.781273	-0.189517	0.34439	0.0236747	0.950973	-0.179357	0.335393
464	gene-CDR20291_0450	none	putative peptidase	3.37	8e-48	2.13	4e-14	1.17068	5.296e-12	1.38933	5.11044e-10	0.847111	0.00167598	0.432996	0.0158207
465	gene-CDR20291_0451	none	putative aminobenzoyl-glutamate transporter	3.25	3e-49	2.11	1e-14	1.07333	2.36106e-10	1.48414	4.05877e-11	0.841945	0.00246179	0.532938	0.00195578
466	gene-CDR20291_0452	none	metallo-beta-lactamase superfamily hydrolase	3.55	5e-07	1.86	0.01	1.20062	0.000560649	0.497957	0.259202	0.429849	0.391751	0.0309701	0.891407
467	gene-CDR20291_0453	none	putative amidohydrolase	3.51	1e-81	1.19	8e-08	2.26512	4.92541e-37	1.17196	2.8998e-09	0.797175	0.000411377	0.271224	0.166757
468	gene-CDR20291_0454	none	putative membrane protein	2.71	8e-19	0.68	0.08	1.87796	8.67514e-12	0.727505	0.0279333	0.5471	0.121363	0.0789752	0.759817
469	gene-CDR20291_0455	none	putative membrane protein	4.84	2e-54	1.94	5e-06	2.76064	1.66807e-40	1.9481	4.9346e-08	1.46915	0.000153272	0.230695	0.326698
470	gene-CDR20291_0456	none	DeoR-family transcriptional regulator	0.48	0.2	0.29	0.5	0.115935	0.733684	0.334129	0.390065	0.34342	0.418751	0.00260358	0.994445
471	gene-CDR20291_0457	none	conserved hypothetical protein	0.14	0.8	-0.25	0.6	0.384317	0.231759	0.0667991	0.884824	-0.0349297	0.95663	0.0431989	0.872885
472	gene-CDR20291_0458	cheB	chemotaxis protein	0.7	0.001	0.35	0.2	0.312425	0.128128	0.141227	0.631607	0.221561	0.499168	-0.0607762	0.821863
473	gene-CDR20291_0459	cheC	chemotaxis protein CheC	1.08	3e-06	0.62	0.02	0.393061	0.0572756	0.235946	0.346189	0.129462	0.731027	0.0686241	0.800277
474	gene-CDR20291_0460	cheD	chemotaxis protein	0.72	0.001	0.4	0.1	0.27393	0.19554	0.182387	0.514473	0.222249	0.455684	-0.029287	0.929192
475	gene-CDR20291_0461	cheW	chemotaxis protein	0.88	2e-05	0.63	0.02	0.190489	0.439109	0.32906	0.137743	0.273454	0.314754	0.0348006	0.912858
476	gene-CDR20291_0462	none	putative chemosensory protein	0.7	7e-05	0.42	0.05	0.248993	0.18739	0.0769412	0.766456	0.196724	0.439886	-0.098982	0.648285
477	gene-CDR20291_0463	none	putative methyl accpeting chemotaxis protein	0.99	2e-08	0.73	0.0007	0.22634	0.234689	0.121472	0.56576	0.190084	0.419373	-0.0593136	0.800898
478	gene-CDR20291_0464	cheA	chemotaxis protein	1.14	9e-12	0.71	0.0004	0.392444	0.0166619	0.103735	0.641386	0.24944	0.245593	-0.125675	0.508547
479	gene-CDR20291_0465	none	chemotaxis protein	0.9	0.001	0.55	0.08	0.283363	0.211178	-0.0257227	0.943544	0.294379	0.30442	-0.247047	0.253557
480	gene-CDR20291_0466	cheR	chemotaxis protein methyltransferase	0.82	5e-05	0.37	0.2	0.410409	0.0369041	-0.0120657	0.96674	0.250255	0.361555	-0.209325	0.314367
481	gene-CDR20291_0467	none	putative chemotaxis-related protein-glutamate methylesterase	1.69	1e-11	0.69	0.02	0.913947	6.0402e-06	0.304193	0.195109	0.197847	0.542579	0.0695886	0.789578
482	gene-CDR20291_0468	none	conserved hypothetical protein	0.78	0.01	0.16	0.7	0.548654	0.0429632	0.483831	0.109867	0.516616	0.0865516	-0.0119239	0.974216
483	gene-CDR20291_0469	none	putative ornithine cyclodeaminase	-0.62	1e-05	-0.03	0.9	-0.576987	0.000180627	0.0416362	0.865554	0.0135067	0.985756	0.0238914	0.93911
484	gene-CDR20291_0470	none	putative lipoprotein	-1.25	5e-18	-0.71	8e-05	-0.511656	0.00070364	0.12569	0.565075	-0.0574422	0.89381	0.144124	0.472856
485	gene-CDR20291_0471	none	putative membrane protein	-1.15	3e-13	-0.85	7e-06	-0.264882	0.140807	-0.049857	0.856251	0.159764	0.59706	-0.175319	0.368394
486	gene-CDR20291_0472	none	putative penicillin-binding protein repressor	-0.16	0.4	0.11	0.6	-0.264641	0.170569	-0.150768	0.538466	-0.298421	0.174088	0.105616	0.646454
487	gene-CDR20291_0473	none	putative penicillin-binding protein	-0.28	0.07	0.01	1	-0.281996	0.0926948	-0.355774	0.0251331	-0.173069	0.519871	-0.151353	0.38901
488	gene-CDR20291_0474	none	putative exported protein	-3.99	2e-129	-2.69	1e-38	-1.25105	2.10879e-13	-1.67524	8.30846e-35	-1.60567	1.93331e-26	-0.0585017	0.802274
489	gene-CDR20291_0475	none	putative membrane protein	0.37	0.1	-1.09	0.0002	1.50276	4.15401e-10	1.20719	0.00128027	1.2374	0.000355173	-0.000560038	0.998685
490	gene-CDR20291_0476	sleC	putative spore cortex-lytic enzyme pre-pro-form (putative spore peptidoglycan hydrolase)	0.46	0.02	0.86	4e-05	-0.374193	0.0904849	0.729404	2.35735e-05	1.5781	2.36527e-07	-0.192803	0.273403
491	gene-CDR20291_0477	sleB	putative spore-cortex-lytic protein	0.62	0.3	0.62	NA	-0.117972	0.759677	0.817712	0.102544	0.576218	0.264049	0.0497453	0.803776
492	gene-CDR20291_0478	none	putative methylase	0.29	0.2	0.73	0.001	-0.438957	0.0254429	-0.0233825	0.945086	-0.132727	0.729919	0.0779634	0.760281
493	gene-CDR20291_0479	sip2	signal peptidase I	0.7	0.0003	1.22	2e-08	-0.514954	0.0016018	-0.0880299	0.735305	-0.0998315	0.816079	0.00980094	0.98259
494	gene-CDR20291_0480	sip2	singal peptidase I	0.46	0.03	1.26	6e-08	-0.790522	4.39728e-06	-0.214656	0.355275	-0.0167869	0.971513	-0.15719	0.446658
495	gene-CDR20291_0481	none	putative endonuclease	0.75	8e-05	0.98	3e-06	-0.229726	0.237368	-0.31944	0.172967	-0.0106284	0.98319	-0.262607	0.183771
496	gene-CDR20291_0482	none	putative phosphoribulokinase/uridine kinase	0.92	9e-07	1.17	7e-08	-0.242705	0.180985	0.074327	0.770896	-0.0271897	0.949091	0.0792724	0.726745
497	gene-CDR20291_0483	glsA	probable glutaminase	-0.96	6e-12	-0.5	0.02	-0.407226	0.0384641	-0.0905373	0.728583	-0.119396	0.707926	0.0195717	0.944567
498	gene-CDR20291_0484	none	conserved hypothetical protein	-0.25	0.1	-0.13	0.6	-0.110126	0.600065	-0.0707584	0.747567	-0.0757209	0.809811	0.00103065	0.992327
499	gene-CDR20291_0485	nfo	endonuclease IV	0.28	0.09	0.57	0.004	-0.288187	0.111289	-1.49357	5.07696e-18	-0.272258	0.295702	-1.18478	2.66282e-12
500	gene-CDR20291_0486	none	putative aldo/keto reductase	-0.24	0.2	-0.23	0.3	-0.000899009	0.995859	-1.09254	2.54702e-14	-0.420494	0.0164528	-0.61864	0.000116226
501	gene-CDR20291_0487	none	putative endonuclease	1.2	1e-08	0.52	0.04	0.619212	0.00265603	-0.0948703	0.690957	0.209767	0.420553	-0.268217	0.154844
502	gene-CDR20291_0488	none	putative iron-sulfur cluster protein	-0.01	1	-0.61	0.02	0.598986	0.00749243	-0.98912	2.45312e-05	-0.00459734	0.991656	-0.933878	0.000509468
503	gene-CDR20291_0489	none	putative ATP-binding protein	0.55	0.0009	0.11	0.6	0.420398	0.0147063	-0.0809577	0.744997	0.349535	0.0925263	-0.411357	0.012017
504	gene-CDR20291_0490	nth	endonuclease iii	-0.73	7e-06	-0.6	0.005	-0.0969645	0.674208	-1.20441	3.88513e-11	-0.14945	0.607363	-1.03092	2.54688e-07
505	gene-CDR20291_0491	none	putative RNA methylase	0.72	0.0003	0.15	0.6	0.519361	0.012024	-0.0409643	0.884824	0.0720548	0.839998	-0.0868169	0.716433
506	gene-CDR20291_0492	none	conserved hypothetical protein	1.45	2e-11	0.91	0.0001	0.480161	0.0146178	-0.0642705	0.797167	-0.0112017	0.9786	-0.0447572	0.864468
507	gene-CDR20291_0493	none	putative outer membrane lipoprotein	1.25	9e-05	0.14	0.7	1.06275	5.67329e-05	-0.30524	0.213553	-0.060407	0.899821	-0.181895	0.405674
508	gene-CDR20291_0494	none	putative outer membrane lipoprotein	-0.52	0.007	-0.65	0.003	0.134546	0.533918	-0.104978	0.682709	-0.186612	0.478659	0.0598524	0.81703
509	gene-CDR20291_0495	none	conserved hypothetical protein	0.21	0.3	0.35	0.2	-0.146676	0.490879	1.04583	5.71884e-08	0.414414	0.119616	0.522679	0.00932226
510	gene-CDR20291_0496	none	conserved hypothetical protein	0.12	0.6	0.65	0.002	-0.528737	0.00261685	0.659573	0.00111563	0.392218	0.115678	0.18672	0.371181
511	gene-CDR20291_0497	none	putative membrane protin	-0.17	0.4	-0.3	0.2	0.124111	0.588724	0.17358	0.492864	0.103427	0.79377	0.0468645	0.870475
512	gene-CDR20291_0498	thrS	threonyl-tRNA synthetase	0.86	5e-10	0.83	1e-06	0.0227409	0.922981	-0.188615	0.265051	-0.169885	0.498377	-0.020605	0.942335
513	gene-CDR20291_0500	none	transposase-like protein b	0.2	0.3	0.34	0.1	-0.14197	0.531872	0.0202757	0.953883	-0.0809289	0.870871	0.0735447	0.775359
514	gene-CDR20291_0501	none	putative uncharacterized protein	0.21	0.3	0.22	0.3	-0.0246928	0.908094	-0.133144	0.547368	-0.0347895	0.92782	-0.0798126	0.725918
515	gene-CDR20291_0502	none	putative uncharacterized protein	0.38	0.06	0.31	0.2	0.0483107	0.830208	0.00577795	0.985549	-0.154386	0.586995	0.116517	0.606087
516	gene-CDR20291_0503	none	two-component sensor histidine kinase	0.95	3e-06	0.67	0.006	0.233323	0.282472	-0.350349	0.0694902	-0.0350409	0.92782	-0.260726	0.184054
517	gene-CDR20291_0504	none	conserved hypothetical protein	-2.03	2e-39	-1.77	1e-21	-0.232877	0.254594	-0.357605	0.0288736	-0.664217	3.52825e-05	0.252077	0.153076
518	gene-CDR20291_0505	none	putative efflux protein	1.61	4e-13	0.3	0.3	1.26433	2.03551e-10	0.438559	0.0255852	0.10924	0.769865	0.268096	0.166255
519	gene-CDR20291_0506	none	TetR-family transcriptional regulator	2.85	2e-16	0.5	0.3	2.19298	1.07748e-18	0.383101	0.0958463	0.122003	0.745432	0.185018	0.397663
520	gene-CDR20291_0507	gapN	NADP-dependent glyceraldehyde-3-phosphate dehydrogenase	1.27	3e-18	0.17	0.5	1.06705	1.60219e-09	-1.8193	1.90822e-40	-0.443228	0.011976	-1.34354	9.96767e-22
521	gene-CDR20291_0508	none	TetR-family transcriptional regulator	0.37	0.4	0.21	0.6	0.101362	0.76887	-0.135619	0.721655	-0.501995	0.0743406	0.206361	0.377152
522	gene-CDR20291_0509	none	putative PEP-utilising kinase	-0.02	0.9	0.18	0.5	-0.196984	0.340096	-0.0222527	0.940409	-0.671327	0.000119528	0.604918	0.00146796
523	gene-CDR20291_0510	none	putative signaling protein precursor	0.8	0.05	0.53	0.2	0.164751	0.622021	0.446805	0.11158	0.564477	0.0398926	-0.0642946	0.81703
524	gene-CDR20291_0511	none	conserved hypothetical protein	-3.55	5e-73	-2.37	5e-24	-1.13348	1.03483e-11	-0.16324	0.510468	-0.342146	0.278124	0.134334	0.565156
525	gene-CDR20291_0512	none	hypothetical protein	-3.13	8e-59	-2.1	6e-19	-0.974905	3.43248e-07	-0.329191	0.128442	-0.237641	0.357941	-0.0665273	0.803776
526	gene-CDR20291_0513	none	hypothetical protein	-2.32	8e-51	-1.81	4e-24	-0.467526	0.00571476	-0.162862	0.446857	-0.385598	0.051497	0.183119	0.327461
527	gene-CDR20291_0515	none	hypothetical protein	-2.49	2e-74	-2.31	8e-41	-0.160178	0.382772	-0.643157	0.000350584	-0.437512	0.0817584	-0.155609	0.418068
528	gene-CDR20291_0516	none	putative cation transporting ATPase	8.1	0	8.36	0	-0.233322	0.254164	6.50427	8.15564e-43	7.21705	6.09578e-164	-0.62949	1.16877e-05
529	gene-CDR20291_0517	none	putative membrane protein	8.73	0	8.87	0	-0.129539	0.469012	6.8211	5.3645e-25	7.67529	1.15483e-29	-0.811635	1.96975e-08
530	gene-CDR20291_0518	none	hypothetical protein	0.65	0.004	0.59	0.03	0.0283312	0.918133	0.645996	0.015544	1.19061	3.31709e-07	-0.36729	0.121902
531	gene-CDR20291_0519	none	conserved hypothetical protein	0.61	0.0002	0.15	0.5	0.43707	0.00906437	0.731649	4.1556e-05	0.606586	0.00324193	0.0815469	0.717686
532	gene-CDR20291_0520	none	conserved hypothetical protein	0.69	0.0002	0.03	0.9	0.641331	0.000353373	0.538909	0.00643451	0.595539	0.00552611	-0.0456708	0.871633
533	gene-CDR20291_0521	none	hypothetical protein	-4.71	6e-93	-1.15	5e-07	-3.49236	3.9267e-42	-0.00364597	0.992137	0.0717443	0.917303	-0.0165616	NA
534	gene-CDR20291_0522	cotJB1	putative spore-coat protein	-4.83	4e-107	-1.38	3e-09	-3.38825	3.18325e-41	0.443233	0.280615	0.292356	0.549945	0.0383464	NA
535	gene-CDR20291_0523	cotJC1	putative spore-coat protein	-4.11	5e-107	-1.18	2e-09	-2.88502	1.23465e-47	0.390896	0.325034	0.183844	0.733598	0.0860229	0.717135
536	gene-CDR20291_0524	ogt1	methylated-DNA--protein-cysteine methyltransferase 1	0.12	0.6	0.31	0.2	-0.182443	0.38846	0.131459	0.605278	0.161031	0.634516	-0.0253022	0.939521
537	gene-CDR20291_0525	none	putative plasmid-related protein	0.03	0.9	0.19	0.4	-0.159605	0.408131	0.104444	0.743873	0.129078	0.793348	-0.027887	0.936894
538	gene-CDR20291_0526	none	putative membrane protein	-0.06	0.8	-0.29	0.3	0.226576	0.355463	-0.0443774	0.850391	-0.0643221	0.89381	0.0102434	0.978827
539	gene-CDR20291_0527	none	conserved hypothetical protein	0.04	0.9	0.19	0.4	-0.153335	0.463266	0.153087	0.547549	0.00264505	0.997266	0.105167	0.662907
540	gene-CDR20291_0528	none	putative uncharacterized protein	0.1	0.6	0.25	0.3	-0.143056	0.481547	-0.115314	0.658665	0.0710778	0.867403	-0.147359	0.484267
541	gene-CDR20291_0530	none	transposase-like protein b	0.77	2e-07	0.86	2e-06	-0.0949619	0.615616	-0.07226	0.799777	0.121309	0.702419	-0.159012	0.406481
542	gene-CDR20291_0531	none	putative membrane-associated metalloprotease precursor	2.2	6e-14	1.51	2e-05	0.574844	0.0107564	0.0797201	0.806627	0.256719	0.352445	-0.128346	0.580412
543	gene-CDR20291_0532	none	conserved hypothetical protein	1.08	2e-09	0.55	0.01	0.481895	0.00688111	0.267551	0.195756	0.0592327	0.884995	0.157281	0.451872
544	gene-CDR20291_0533	none	two-component sensor histidine kinase	0.21	0.3	0.26	0.3	-0.0602032	0.781972	-0.752033	0.000103021	-0.0684414	0.868079	-0.637975	0.00191374
545	gene-CDR20291_0534	none	two-component response regulator	-0.21	0.3	0.04	0.9	-0.242523	0.199776	-0.433386	0.0582028	0.265167	0.341788	-0.684218	0.00224953
546	gene-CDR20291_0535	none	putative ABC transporter, permease protein	0.33	0.3	0.22	0.5	0.0691067	0.821831	-0.187317	0.64757	-0.0866758	0.883412	-0.0521844	0.851738
547	gene-CDR20291_0536	none	ABC transporter, ATP-binding protein	-0.26	0.6	-0.01	1	-0.189359	0.615616	0.0214679	0.964221	-0.192637	0.707926	0.0527001	NA
548	gene-CDR20291_0537	none	conserved hypothetical protein	0.32	0.4	0.42	0.3	-0.121003	0.735563	-0.0990338	0.81673	0.00549968	0.994154	-0.0285484	0.849891
549	gene-CDR20291_0538	none	TetR-family transcriptional regulator	1.17	1e-11	0.86	3e-05	0.277623	0.119056	-0.126328	0.535748	-0.0160081	0.970233	-0.0944149	0.644159
550	gene-CDR20291_0539	none	MerR-family transcriptional regulator	-0.29	0.2	-0.31	0.2	0.0329147	0.906717	-0.0195507	0.948892	-0.061375	0.894191	0.0248742	0.942888
551	gene-CDR20291_0540	none	putative membrane protein	-0.04	0.9	0.32	0.5	-0.342293	0.352585	-0.444128	0.280171	-0.0988467	0.883157	-0.126701	0.520938
552	gene-CDR20291_0541	none	putative transcriptional regulator	-0.47	0.5	-0.1	NA	-0.148572	0.632518	-0.207108	0.617121	0.055428	0.939129	-0.0714623	NA
553	gene-CDR20291_0542	none	conserved hypothetical protein	-0.53	0.3	-0.06	0.9	-0.306404	0.418297	0.247153	0.547368	0.0229174	0.974367	0.109313	0.644159
554	gene-CDR20291_0543	none	conserved hypothetical protein	-0.57	0.3	0.54	0.2	-1.21033	0.00460325	0.129636	0.752447	-0.141174	0.793348	0.203157	0.381867
555	gene-CDR20291_0544	none	hypothetical protein	-0.17	0.5	-0.06	NA	-0.02757	NA	-0.0281814	NA	-0.0237356	NA	-0.00161412	NA
556	gene-CDR20291_0545	none	putative phage-related regulatory protein	-0.26	0.7	-0.26	NA	0.0736019	NA	-0.0688768	0.857308	-0.0207877	0.970261	-0.0114215	NA
557	gene-CDR20291_0546	none	putative phage-related regulatory protein	0.89	0.02	0.86	0.03	-0.0248474	0.939957	-0.941694	1.77225e-05	-0.611238	0.00717767	-0.187061	0.417198
558	gene-CDR20291_0547	none	putative phage-related replicative helicase	0.63	0.07	0.37	0.3	0.189809	0.523682	-1.01089	2.24338e-06	-0.839582	5.92924e-05	-0.0979169	0.703898
559	gene-CDR20291_0548	none	putative phage positive regulator of late transcription	0.89	0.07	0.94	0.06	-0.104632	0.76887	-1.04525	0.000554241	-0.670336	0.0307715	-0.154919	0.502037
560	gene-CDR20291_0549	none	putative ferredoxin	-0.06	0.9	0.17	NA	-0.19622	NA	-0.0964272	0.832738	-0.144301	0.801069	0.00807808	NA
561	gene-CDR20291_0550	none	putative membrane protein	0.3	0.6	0.14	NA	0.0541137	0.891479	-0.349139	0.417754	-0.124431	0.846921	-0.0666134	0.681961
562	gene-CDR20291_0551	none	abc transporter, atp-binding/permease protein	1.7	6e-23	1.4	5e-12	0.271895	0.107368	-0.262556	0.12057	0.179024	0.455037	-0.415195	0.0112285
563	gene-CDR20291_0552	none	putative transcriptional regulator	-0.16	0.5	-0.5	0.03	0.340011	0.0802481	0.780813	4.50348e-05	0.272884	0.416849	0.409595	0.0386779
564	gene-CDR20291_0553	none	putative drug/sodium antiporter	0.86	0.2	0.8	0.2	-0.0888729	0.81772	0.0499362	0.918677	-0.533456	0.218031	0.263702	0.227609
565	gene-CDR20291_0554	none	conserved hypothetical protein	1.42	0.008	1.32	0.02	0.00120398	0.998403	0.133947	0.727255	-0.211712	0.631382	0.216282	0.358587
566	gene-CDR20291_0555	none	conserved hypothetical protein	0.64	0.03	0.44	0.2	0.149583	0.579697	0.0709616	0.828014	-0.111848	0.771585	0.128867	0.581267
567	gene-CDR20291_0556	none	conserved hypothetical protein	-0.36	0.2	-0.04	0.9	-0.285024	0.253534	-0.0579354	0.882204	-0.0321383	0.95035	-0.0171381	0.964787
568	gene-CDR20291_0557	none	conserved hypothetical protein	-0.25	0.3	0.07	0.8	-0.306456	0.145964	-0.00754887	0.983335	-0.227439	0.494591	0.155853	0.493819
569	gene-CDR20291_0558	none	putative radical SAM superfamily protein	0.1	0.7	0.31	0.3	-0.213528	0.346737	-0.20609	0.492519	-0.0713732	0.886193	-0.0875117	0.731305
570	gene-CDR20291_0559	none	putative acetyltransferase	-0.06	0.8	-0.01	1	-0.0461009	0.878703	-0.23601	0.476733	0.0623462	0.906134	-0.191497	0.41257
571	gene-CDR20291_0560	none	hypothetical protein	-0.03	0.9	0.15	0.7	-0.171923	0.563725	0.0576491	0.891405	0.201948	0.613413	-0.0763334	0.775359
572	gene-CDR20291_0561	none	conserved hypothetical protein	0.36	0.08	0.2	0.4	0.138254	0.557578	-0.265663	0.2684	0.115941	0.753627	-0.316323	0.144623
573	gene-CDR20291_0562	none	hypothetical protein	0.06	0.9	-0.07	0.9	0.118981	0.715207	-0.275179	0.505699	0.00158279	0.998715	-0.121652	0.575732
574	gene-CDR20291_0563	none	putative membrane protein	-0.74	0.01	-0.64	0.05	-0.046609	0.888835	-0.169597	0.646417	0.102187	0.82898	-0.171478	0.465134
575	gene-CDR20291_0564	none	putative transcriptional regulator	0.15	0.7	0.04	0.9	0.0899048	0.782075	-0.295673	0.412163	0.115246	0.83928	-0.256043	0.281594
576	gene-CDR20291_0565	none	two-component response regulator	0.05	0.9	-0.1	0.8	0.136898	0.620629	-0.157848	0.656215	-0.153328	0.724937	-0.0029771	0.992382
577	gene-CDR20291_0566	none	two-component sensor histidine kinase	-0.01	1	-0.56	0.06	0.541726	0.0340344	-0.130315	0.672922	-0.201852	0.537972	0.0456052	0.881497
578	gene-CDR20291_0567	none	putative lantibiotic ABC transporter, ATP-binding protein	-0.01	1	-0.33	0.2	0.312796	0.165396	-0.285574	0.265051	-0.102754	0.801478	-0.124184	0.60549
579	gene-CDR20291_0568	none	putative lantibiotic ABC transporter, permease protein	0.23	0.4	-0.01	1	0.22618	0.351944	-0.0997494	0.769381	0.145079	0.705528	-0.177051	0.431864
580	gene-CDR20291_0569	none	fic family protein%3B putative filamentation induced by cAMP protein	1.37	6e-18	1	1e-08	0.335849	0.0668067	0.114053	0.583499	0.148299	0.667255	-0.0292592	0.925244
581	gene-CDR20291_0570	none	GntR-family transcriptional regulator	-0.05	0.8	-0.18	0.4	0.135054	0.470507	0.0572068	0.835952	0.0876414	0.783928	-0.0264099	0.933659
582	gene-CDR20291_0571	none	putative peptidase	-2.56	3e-08	-0.86	0.03	-1.39615	0.00265603	0.0137619	0.977913	-0.214785	0.657417	0.0507565	NA
583	gene-CDR20291_0572	none	putative peptidase	-0.99	0.006	-0.33	0.4	-0.540217	0.0873301	-0.116057	0.813514	-0.18957	0.733598	0.0193538	0.9444
584	gene-CDR20291_0573	none	putative membrane protein	0.55	0.1	0.25	0.5	0.225434	0.469432	0.239121	0.437759	0.00011752	0.999193	0.158233	0.498494
585	gene-CDR20291_0574	none	GntR-family transcriptional regulator	-0.28	0.4	-0.17	0.7	-0.0735915	0.820001	0.110642	0.787954	0.121553	0.809423	-0.0070879	0.986623
586	gene-CDR20291_0575	none	ABC transporter, ATP-binding protein	0.05	0.9	0.32	0.3	-0.258243	0.316327	0.16075	0.621928	0.188619	0.616056	-0.0184692	0.959699
587	gene-CDR20291_0576	none	putative ABC transporter, permease protein	-0.66	0.01	-0.3	0.3	-0.286852	0.308649	0.0716428	0.854338	0.156042	0.688514	-0.0505147	0.866575
588	gene-CDR20291_0577	none	metallo-beta-lactamase superfamily protein	-0.45	0.03	-0.4	0.1	-0.0258982	0.922981	-0.035049	0.904041	-0.323552	0.163486	0.230186	0.253557
589	gene-CDR20291_0578	none	putative chloride ion channel protein	-0.11	0.8	-0.12	0.8	0.0226821	0.95131	-0.302812	0.470961	-0.0777989	0.905897	-0.0911227	0.671605
590	gene-CDR20291_0579	u2	putative Na(+)/H(+) antiporter	-0.55	0.06	-0.54	0.09	0.024257	0.943392	-0.128044	0.764355	-0.023254	0.969155	-0.0555864	0.84443
591	gene-CDR20291_0580	u1	putative regulatory protein	-1	0.0004	-1.29	4e-05	0.255424	0.397103	0.123082	0.789223	0.354555	0.35977	-0.100477	0.678982
592	gene-CDR20291_0581	tcdD	putative transcriptional regulator	-3.59	0.003	-1.24	NA	-0.132631	NA	NA	NA	0.0233921	NA	-0.00506485	NA
593	gene-CDR20291_0582	tcdB	toxin B	-3.28	2e-101	-2.75	6e-51	-0.493113	0.00252576	-0.243737	0.294615	-0.0193507	0.962812	-0.173507	0.409109
594	gene-CDR20291_0583	tcdE	putative cell wall hydrolase protein	-1.72	1e-11	-1.6	7e-09	-0.071145	0.81946	-0.295683	0.469442	0.1216	0.839625	-0.211662	0.333071
595	gene-CDR20291_0584	tcdA	toxin A	-2.06	2e-45	-2.14	6e-34	0.071899	0.672413	-0.432806	0.0132828	-0.0541693	0.901819	-0.334098	0.0579524
596	gene-CDR20291_0585	dtxA	putative exported protein	-0.53	0.08	-0.3	0.4	-0.170942	0.574998	0.282262	0.412303	-0.0704794	0.906834	0.21948	0.349176
597	gene-CDR20291_0586	d1	conserved hypothetical protein	0.52	0.03	0.55	0.03	-0.0508297	0.841733	0.434082	0.0835577	0.0261758	0.96276	0.287905	0.216937
598	gene-CDR20291_0587	none	hypothetical protein	-2.15	8e-21	-1.14	5e-06	-0.897781	0.00052128	-0.551442	0.00486613	-1.20403	8.75759e-10	0.561909	0.00581912
599	gene-CDR20291_0588	d2	putative lantibiotic ABC transporter, permease protein	0.24	0.7	0.17	NA	-0.0286742	NA	-0.103768	NA	-0.0901279	NA	0.000469256	NA
600	gene-CDR20291_0589	d3	putative lantibiotic ABC transporter, peremase protein	-0.97	0.1	-0.58	NA	-0.00869605	NA	-0.0231887	NA	-0.0369715	NA	0.00173098	NA
601	gene-CDR20291_0590	d4	putative lantibiotic ABC transporter, ATP-binding protein	-0.39	0.5	-0.21	NA	-0.0222215	NA	0.20238	0.520192	0.199854	0.603383	0.0053826	NA
602	gene-CDR20291_0591	none	two-component response regulator	-0.01	1	0.01	1	-0.0174619	0.944792	-0.115332	0.709077	-0.0788323	0.867403	-0.024831	0.942553
603	gene-CDR20291_0592	none	two-component sensor histidine kinase	0.4	0.02	0.46	0.03	-0.0651091	0.758168	-0.105339	0.688562	0.101512	0.773513	-0.160528	0.375634
604	gene-CDR20291_0593	none	putative regulatory protein	0.46	0.2	0.8	0.02	-0.338489	0.202637	-0.0924558	0.826202	0.0697926	0.903669	-0.0906098	0.720616
605	gene-CDR20291_0594	none	putative glyoxalase	-0.18	0.7	-0.09	0.8	-0.062288	0.857813	0.200667	0.619906	-0.0384916	0.950171	0.120552	0.607051
606	gene-CDR20291_0596	none	conserved hypothetical protein	1.26	0.002	0	1	1.24647	0.000171731	0.661781	0.00405066	0.143543	0.753018	0.42682	0.0501365
607	gene-CDR20291_0597	none	putative membrane protein	0.13	0.8	NA	NA	0.05864	NA	0.169852	0.636656	0.0874482	0.86204	0.0154741	NA
608	gene-CDR20291_0598	none	putative acetyltransferase	-1.82	7e-09	-0.87	0.007	-0.791889	0.0120136	0.235008	0.521987	0.33235	0.357976	-0.0477974	0.872885
609	gene-CDR20291_0599	none	conserved hypothetical protein	-0.48	0.02	0.06	0.8	-0.523259	0.00480169	0.129108	0.698026	0.195492	0.561736	-0.0442975	0.884287
610	gene-CDR20291_0600	none	putative RNA polymerase sigma factor	-0.18	0.5	0.24	0.4	-0.411328	0.0631295	0.00460659	0.992413	-0.0466618	0.941744	0.0243243	0.942958
611	gene-CDR20291_0601	none	putative membrane protein	-1.26	0.002	-0.45	0.3	-0.618746	0.0794603	-0.262064	0.559142	-0.130351	0.839625	-0.0425618	0.818198
612	gene-CDR20291_0602	none	putative membrane protein precursor	-1.47	0.005	-0.48	0.3	-0.636355	0.120494	-0.253623	0.54611	-0.451505	0.35849	0.0191723	NA
613	gene-CDR20291_0603	none	amidohydrolase 3	-0.39	0.2	-0.27	0.4	-0.0882457	0.75937	1.13045	1.6294e-05	0.0798617	0.898749	0.987549	0.000227404
614	gene-CDR20291_0604	none	putative uncharacterized protein	-0.53	0.03	-0.21	0.5	-0.281375	0.239994	0.186238	0.636656	0.193165	0.686831	-0.00705024	0.985936
615	gene-CDR20291_0605	none	conserved hypothetical protein	-1.77	8e-10	-1.06	0.0005	-0.562583	0.0631523	-0.352436	0.412303	-0.509949	0.274081	0.0294624	0.90353
616	gene-CDR20291_0606	none	hypothetical protein	-2.15	0.0003	-1.73	0.002	-0.117377	0.74356	-0.720465	0.13173	-0.845109	0.132964	-0.00633884	NA
617	gene-CDR20291_0607	none	probable transporter	-0.13	0.6	-0.31	0.3	0.178967	0.513183	-0.595424	0.0444062	-0.229835	0.553311	-0.204736	0.381488
618	gene-CDR20291_0608	none	['putative sodium:solute symporter' 'putative sodium:solute symporter']	0.23	0.3	-0.1	0.7	0.312142	0.154004	-0.196453	0.492519	0.159883	0.647046	-0.28863	0.185532
619	gene-CDR20291_0609	none	LacI-family transcriptional regulator	0.88	2e-06	0.52	0.02	0.325637	0.0764452	0.237898	0.249027	0.166467	0.549945	0.0496978	0.855267
620	gene-CDR20291_0610	none	putative ATP-dependent peptidase	0.99	6e-08	0.15	0.6	0.814709	2.40915e-06	2.39598	3.56317e-28	1.26459	5.96203e-06	1.02582	9.1307e-08
621	gene-CDR20291_0611	infC	translation initiation factor IF-3	2.02	5e-39	0.89	2e-06	1.09053	4.60305e-13	0.131895	0.476733	-0.101355	0.726729	0.206923	0.214599
622	gene-CDR20291_0612	rpmI	50S ribosomal protein L35	2.76	2e-73	1.95	2e-22	0.752628	1.74668e-05	0.387251	0.0197165	-0.0837495	0.867975	0.415296	0.0234838
623	gene-CDR20291_0613	rplT	50S ribosomal protein L20	2.16	5e-46	1.13	1e-10	0.995085	2.53042e-10	0.199453	0.298774	-0.0994755	0.744601	0.266782	0.112112
624	gene-CDR20291_0614	none	conserved hypothetical protein	0.06	0.9	0.86	0.002	-0.803148	0.000249212	0.376818	0.310557	0.200057	0.689651	0.0819619	0.745655
625	gene-CDR20291_0615	none	putative nucleotide phosphodiesterase	-0.46	0.004	-0.3	0.1	-0.143975	0.450519	0.00994231	0.973785	-0.00726081	0.985456	0.010207	0.978827
626	gene-CDR20291_0616	none	putative nucleotide phosphodiesterase	0.06	0.8	-0.58	0.03	0.640834	0.00380036	1.10774	9.14054e-06	0.35026	0.31381	0.607162	0.0167143
627	gene-CDR20291_0617	none	putative short chain dehydrogenase	-0.36	0.2	-0.72	0.02	0.350056	0.210172	0.902917	0.0028364	0.276447	0.507774	0.418616	0.117783
628	gene-CDR20291_0618	none	conserved hypothetical protein	-2.34	1e-36	-1.32	4e-10	-0.970318	6.72922e-08	0.0402955	0.888094	-0.0518829	0.903165	0.0666829	0.792718
629	gene-CDR20291_0619	none	MerR-family transcriptional regulator	-0.17	0.6	0.2	0.6	-0.350484	0.206788	0.156742	0.723489	0.150815	0.770508	0.00423082	0.990901
630	gene-CDR20291_0620	none	TetR-family transcriptional regulator	0.06	0.9	0.31	0.4	-0.238473	0.398469	-0.108497	0.728387	0.0302991	0.949833	-0.102475	0.671605
631	gene-CDR20291_0621	none	putative exported peptidase	0.42	0.08	-0.02	1	0.410033	0.0560294	0.967547	3.82955e-06	0.550492	0.0246454	0.310538	0.12647
632	gene-CDR20291_0622	none	probable cation transport protein	0.92	2e-07	0.38	0.09	0.50282	0.00348366	0.104	0.64757	-0.209707	0.409489	0.284231	0.0824561
633	gene-CDR20291_0623	none	putative cation transport protein	0.74	0.004	0.09	0.8	0.623728	0.00320207	0.334564	0.0655165	-0.0305656	0.942516	0.317353	0.0815711
634	gene-CDR20291_0624	none	putative RNA methylase	1.23	0.0005	0.41	0.3	0.701557	0.0108947	0.0221156	0.951088	0.0879395	0.860951	-0.0476218	0.871835
635	gene-CDR20291_0625	pheS	phenylalanyl-tRNA synthetase alpha chain	1.6	3e-16	1.67	3e-12	-0.0776075	0.739154	0.273135	0.102222	-0.0827187	0.819827	0.316402	0.0621595
636	gene-CDR20291_0626	pheT	phenylalanyl-tRNA synthetase beta chain	0.97	5e-11	1	8e-08	-0.0472236	0.820001	0.0939264	0.658665	-0.061381	0.882677	0.125295	0.485724
637	gene-CDR20291_0627	none	conserved hypothetical protein	0.94	5e-10	0.63	0.0006	0.278073	0.0905046	0.26771	0.169415	0.0106061	0.98319	0.194953	0.339804
638	gene-CDR20291_0628	none	putative membrane protein	1.12	0.05	0.23	0.7	0.638087	0.102817	-0.144422	0.752889	0.0177487	0.981091	-0.0738083	0.761575
639	gene-CDR20291_0629	none	protease	-0.15	0.4	-0.1	0.7	-0.0474377	0.807286	-0.168425	0.414044	-0.0324192	0.935208	-0.112442	0.594334
640	gene-CDR20291_0630	none	putative phosphohydrolase	0.28	0.07	0.72	5e-05	-0.432185	0.00529691	0.101335	0.682165	0.0551855	0.915283	0.0243885	0.942422
641	gene-CDR20291_0631	none	putative DNA repair protein	0.55	0.004	0.72	0.003	-0.180028	0.469525	-0.0051609	0.985549	0.0477305	0.92782	-0.0379345	0.90353
642	gene-CDR20291_0632	none	putative reductase	-1.34	1e-18	-0.35	0.06	-0.952601	1.15913e-09	-0.335016	0.0498132	-0.973367	1.99516e-11	0.579649	0.000630061
643	gene-CDR20291_0633	none	putative signaling protein	-1.41	1e-22	-1.21	7e-12	-0.182116	0.304684	-0.370376	0.0102255	-0.30129	0.0983881	-0.0552078	0.806454
644	gene-CDR20291_0634	pepD	putative aminoacyl-histidine dipeptidase	-1.16	8e-17	-0.24	0.2	-0.90577	5.33007e-10	0.15026	0.443177	0.151422	0.517257	-0.0180926	0.964907
645	gene-CDR20291_0635	none	putative DNA mismatch repair protein	0.97	5e-09	0.56	0.01	0.364203	0.0484298	-0.0996916	0.625986	-0.288258	0.123971	0.15916	0.364701
646	gene-CDR20291_0636	none	hypothetical transmembrane protein	0.67	0.02	0.24	0.5	0.36856	0.128259	-0.280929	0.246466	-0.131089	0.758819	-0.0861376	0.739231
647	gene-CDR20291_0637	argS	arginyl-tRNA synthetase	1.47	7e-19	1.1	2e-08	0.326452	0.047997	0.105066	0.599924	0.0856341	0.786492	0.00547029	0.980194
648	gene-CDR20291_0638	none	hypothetical protein	0.72	2e-05	0.67	0.007	0.0122032	0.967017	-0.0354965	0.943547	0.286843	0.272665	-0.0748333	0.719261
649	gene-CDR20291_0639	none	putative adenosylcobamide-dependent radical SAM superfamily protein	1.14	1e-10	0.47	0.03	0.627057	0.000144768	-0.202161	0.260776	-0.0145562	0.973851	-0.151257	0.449426
650	gene-CDR20291_0640	none	conserved hypothetical protein	1.46	1e-13	0.6	0.01	0.80714	9.38666e-07	-0.0343011	0.884052	-0.127851	0.655279	0.0747578	0.737539
651	gene-CDR20291_0642	none	putative phosphate butyryltransferase	-1.17	4e-13	-0.39	0.06	-0.755587	6.49806e-07	0.600957	0.000183134	0.572925	0.000339419	0.0169989	0.959669
652	gene-CDR20291_0643	cooS	putative bifunctional carbon monoxide dehydrogenase/acetyl-CoA synthase	-2.83	4e-90	-1.55	8e-19	-1.24507	3.00784e-17	-0.0658624	0.793648	-0.31116	0.113226	0.210578	0.210142
653	gene-CDR20291_0644	cooC	putative carbon monoxide dehydrogenase accessory protein	-2.91	2e-87	-1.9	1e-26	-0.963542	1.7954e-09	0.0657713	0.842272	-0.362867	0.252775	0.354619	0.12568
654	gene-CDR20291_0645	fhs	formate--tetrahydrofolate ligase	-2.49	5e-65	-1.51	1e-17	-0.94223	2.59687e-10	-0.00731369	0.980696	-0.385322	0.0364699	0.35368	0.017482
655	gene-CDR20291_0646	fchA	methenyltetrahydrofolate cyclohydrolase	-1.32	1e-18	-0.9	5e-07	-0.381113	0.0236669	0.0143471	0.965753	-0.229877	0.516267	0.18905	0.384337
656	gene-CDR20291_0647	folD	putative FolD bifunctional protein	-1.46	3e-24	-1.02	4e-09	-0.396975	0.0133753	-0.214712	0.364012	-0.266121	0.416849	0.0432133	0.885509
657	gene-CDR20291_0648	none	conserved hypothetical protein	-1.66	2e-29	-1.27	1e-13	-0.355418	0.0383607	0.125963	0.662632	-0.203633	0.563756	0.290036	0.137334
658	gene-CDR20291_0649	none	putative methylenetetrahydrofolate reductase	-1.27	1e-17	-0.88	8e-07	-0.352848	0.0317911	-0.122726	0.597437	-0.239279	0.478659	0.0788499	0.761988
659	gene-CDR20291_0650	none	putative carbon monoxide dehydrogenase/acetyl-CoA synthase complex, dihydrolipoyl dehydrogenase subunit	-1.06	2e-13	-0.76	3e-05	-0.264442	0.12687	0.0174111	0.95769	-0.141711	0.722122	0.11403	0.636805
660	gene-CDR20291_0651	none	putative carbon monoxide dehydrogenase/acetyl-CoA synthase complex, nickel-inserting subunit	-0.9	4e-09	-0.79	2e-05	-0.0830615	0.689947	0.0598924	0.864215	-0.167047	0.632117	0.156603	0.501165
661	gene-CDR20291_0652	none	putative carbon monoxide dehydrogenase/acetyl-CoA synthase complex, small subunit	-1.23	3e-18	-1.05	7e-09	-0.155741	0.405657	0.252472	0.18662	-0.0569067	0.897769	0.264017	0.144005
662	gene-CDR20291_0653	none	putative carbon monoxide dehydrogenase/acetyl-CoA synthase complex, alpha subunit	-1.41	8e-22	-0.85	3e-06	-0.515355	0.00217659	-0.0178703	0.964221	-0.256746	0.434803	0.182181	0.412118
663	gene-CDR20291_0654	none	putative carbon monoxide dehydrogenase/acetyl-CoA synthase complex, methyltransferase subunit	-1.8	1e-34	-1.02	6e-09	-0.73392	8.51357e-06	0.0184017	0.949151	-0.414839	0.0317326	0.389644	0.0312979
664	gene-CDR20291_0655	none	putative carbon monoxide dehydrogenase/acetyl-CoA synthase complex, beta subunit	-1.28	2e-19	-0.97	9e-09	-0.277338	0.101923	-0.0660184	0.782272	-0.327737	0.0973838	0.226389	0.185987
665	gene-CDR20291_0656	gcvH	putative glycine cleavage system H protein	-1.61	6e-29	-1	5e-07	-0.548259	0.00280391	0.00319786	0.999642	-0.0544845	0.893179	0.0385281	0.878717
666	gene-CDR20291_0657	none	putative iron-sulfur protein	-2.06	1e-47	-1.36	5e-14	-0.650051	8.94371e-05	-0.431124	0.0885384	-0.264056	0.48088	-0.10732	0.654377
667	gene-CDR20291_0658	none	putative radical SAM superfamily protein	-1.55	3e-25	-0.82	9e-06	-0.675609	4.10994e-05	-0.277688	0.260592	-0.197628	0.542765	-0.0536668	0.850023
668	gene-CDR20291_0659	none	putative radical SAM superfamily protein	-1.61	2e-26	-0.82	1e-05	-0.739109	1.01525e-05	-0.229585	0.39634	-0.110893	0.782307	-0.0808527	0.753426
669	gene-CDR20291_0660	none	putative biotin/lipoate-protein ligase	-1.39	5e-19	-0.87	4e-06	-0.472963	0.00634136	-0.402046	0.0946324	-0.130281	0.749448	-0.186881	0.405674
670	gene-CDR20291_0661	none	conserved hypothetical protein	-1.39	5e-20	-1.1	4e-08	-0.252732	0.190943	0.14581	0.583499	0.130824	0.758358	0.00163248	0.998685
671	gene-CDR20291_0662	none	conserved hypothetical protein	-0.68	1e-05	-0.31	0.1	-0.338949	0.0485244	0.412437	0.00767128	0.199235	0.460226	0.160364	0.42055
672	gene-CDR20291_0663	none	hypothetical protein	-0.84	2e-08	-0.75	0.0002	-0.070528	0.749123	0.403243	0.0203481	0.125023	0.686831	0.231311	0.207999
673	gene-CDR20291_0664	hisK	putative histidinol phosphatase	1.34	5e-09	1.03	8e-05	0.259402	0.193363	0.124252	0.641593	0.319164	0.124774	-0.168181	0.386647
674	gene-CDR20291_0665	none	putative exported protein	-0.3	0.5	0.38	0.3	-0.688339	0.0293639	-0.435232	0.190602	0.0514452	0.926676	-0.338002	0.184054
675	gene-CDR20291_0666	none	putative exported protein	0.31	0.07	1.11	2e-08	-0.788175	2.05336e-06	0.0932707	0.719867	0.499489	0.00502207	-0.361291	0.0447918
676	gene-CDR20291_0668	none	putative aminotransferase	-1.4	2e-06	0.01	1	-1.38714	9.65775e-07	-0.64928	0.0330929	-0.62449	0.0303904	-0.0193489	0.956976
677	gene-CDR20291_0669	glpK1	glycerol kinase	-0.81	0.1	-0.41	0.4	-0.167939	0.655791	0.42365	0.332248	-0.0571027	0.93335	0.156852	0.317325
678	gene-CDR20291_0670	none	putative ethanolamine transporter	-1.7	1e-07	-0.61	0.06	-0.933273	0.00352967	0.094431	0.85037	-0.131391	0.835741	0.0796922	0.697966
679	gene-CDR20291_0671	none	DeoR-family transcriptional regulator	-0.48	0.02	-0.3	0.2	-0.152811	0.503969	-0.0593574	0.842418	0.00478068	0.991656	-0.0486968	0.8668
680	gene-CDR20291_0672	none	putative chemotaxis protein	0.83	2e-06	-0.04	0.9	0.848767	9.24219e-07	0.232916	0.214638	0.0789976	0.823857	0.118403	0.572874
681	gene-CDR20291_0673	none	putative chemotaxis protein	3	6e-27	1.54	9e-06	1.35454	7.74696e-12	0.190153	0.41614	0.125561	0.71187	0.0439969	0.872885
682	gene-CDR20291_0674	none	putative membrane protein	-0.29	0.5	0.1	0.8	-0.320567	0.356497	0.308457	0.475097	0.320716	0.503964	0.00440181	0.991353
683	gene-CDR20291_0675	none	putative lipoprotein	-1.46	2e-17	-1.42	6e-12	-0.0269803	0.906269	0.0944723	0.725377	0.0899314	0.801069	0.000112512	0.999516
684	gene-CDR20291_0676	none	putative signaling protein	-1.19	2e-13	-1.21	4e-10	0.0290557	0.891011	0.0380423	0.882027	0.201695	0.409714	-0.140238	0.464967
685	gene-CDR20291_0677	none	putative ATP-dependent DNA helicase	-1.57	7e-20	-0.87	2e-05	-0.649037	0.000109365	0.165815	0.419709	0.266852	0.22185	-0.0863855	0.702623
686	gene-CDR20291_0678	none	amino acid ABC transporter, substrate-binding protein	-0.36	0.2	-0.08	0.8	-0.251236	0.342784	-0.136863	0.669025	-0.41529	0.108807	0.184597	0.417982
687	gene-CDR20291_0679	none	amino acid ABC transporter, permease protein	-0.44	0.2	-0.14	0.7	-0.255379	0.337457	-0.0043375	0.989565	-0.306688	0.33244	0.228386	0.303638
688	gene-CDR20291_0680	none	amino acid ABC transporter, ATP-binding protein	-0.43	0.1	-0.02	1	-0.375083	0.131006	-0.0967263	0.752447	-0.357181	0.230203	0.179479	0.432647
689	gene-CDR20291_0681	iscS1	putative cysteine desulfurase	0.86	1e-05	0.3	0.2	0.51631	0.0058523	0.0151246	0.958491	-0.0391414	0.924889	0.0406917	0.879714
690	gene-CDR20291_0682	thiI	putative thiamine biosynthesis protein	0.62	0.0002	0.11	0.6	0.470545	0.0090717	-0.00994177	0.965624	-0.167652	0.57211	0.129358	0.508547
691	gene-CDR20291_0683	none	fimbrial protein (pilin)	0.56	0.0009	0.33	0.1	0.209578	0.258496	-0.0259065	0.914247	-0.147928	0.602248	0.0975594	0.644159
692	gene-CDR20291_0684	none	putative reductase	-0.16	0.4	-0.02	0.9	-0.131899	0.507731	-0.333064	0.0444443	-0.324612	0.153962	-0.000503974	0.998685
693	gene-CDR20291_0685	none	putative signaling protein	0.55	0.05	0.1	0.8	0.396598	0.125197	-0.32151	0.257698	-0.0113414	0.98319	-0.211252	0.359951
694	gene-CDR20291_0686	plfA	pyruvate formate-lyase activating enzyme	3.96	4e-77	1.9	2e-12	1.99636	1.7025e-33	0.114197	0.617121	0.545945	0.00129012	-0.3873	0.0189878
695	gene-CDR20291_0687	plfB	formate acetyltransferase	4.38	5e-203	2.51	5e-46	1.85406	3.15856e-36	0.201215	0.222619	0.629818	0.000149992	-0.405739	0.00831863
696	gene-CDR20291_0688	none	Ca2+/Na+ antiporter	-0.13	0.6	-0.92	0.0003	0.780277	0.000235791	1.88588	8.35129e-15	1.00972	0.000497554	0.729531	0.00137324
697	gene-CDR20291_0689	none	putative ATP-dependent RNA helicase	2.26	3e-56	0.74	5e-05	1.48744	5.04835e-24	0.301164	0.0603205	-0.0852498	0.786857	0.348308	0.0290877
698	gene-CDR20291_0690	none	putative transcription antiterminator	-0.31	0.07	0.8	2e-05	-1.12121	1.17486e-12	1.83147	9.19978e-06	0.813056	0.0990673	0.234726	0.253557
699	gene-CDR20291_0691	gutM	glucitol operon activator protein	-0.37	0.04	0.83	2e-05	-1.21486	6.19935e-15	1.09671	0.0601813	0.323291	0.494343	0.0908582	NA
700	gene-CDR20291_0692	gutA	PTS system, glucitol/sorbitol-specific IIc2 component	-0.77	3e-05	0.71	0.0003	-1.50365	4.60759e-15	1.89002	0.000340449	0.323118	0.517257	0.275082	0.135513
701	gene-CDR20291_0693	srlE	PTS system, glucitol/sorbitol-specific IIb component	-1.01	3e-09	0.2	0.4	-1.20109	8.07499e-10	1.85842	0.00359428	0.161632	0.749228	0.381218	0.0713554
702	gene-CDR20291_0694	srlE'	PTS system, glucitol/sorbitol-specific IIc component	-0.85	8e-07	0.66	0.0002	-1.52755	3.16062e-18	2.11783	1.69669e-05	0.74412	0.170637	0.161166	0.316697
703	gene-CDR20291_0695	srlB	PTS system, glucitol/sorbitol-specific IIa component	-0.97	1e-07	0.49	0.02	-1.49202	2.2337e-17	0.12331	0.804532	-0.301801	0.561708	0.169447	0.338632
704	gene-CDR20291_0696	gutD	sorbitol-6-phosphate 2-dehydrogenase	-0.48	0.005	0.61	0.002	-1.09802	3.934e-10	1.74365	2.3579e-06	0.514365	0.2828	0.715244	0.0480492
705	gene-CDR20291_0697	none	transposase-like protein b	0.7	0.0009	0.95	5e-05	-0.254779	0.213031	0.22801	0.534572	0.146468	0.770508	0.0424857	0.891463
706	gene-CDR20291_0698	none	putative formate dehydrogenase	-0.01	1	0.12	0.6	-0.125733	0.556633	-0.0848201	0.80532	0.18042	0.590141	-0.196166	0.37797
707	gene-CDR20291_0699	spoIIAA	anti-sigma F factor antagonist	-0.77	4e-06	0.42	0.03	-1.19389	2.38949e-14	0.00147045	0.99888	-0.160271	0.758039	0.135389	0.561813
708	gene-CDR20291_0700	spoIIAB	anti-sigma F factor	-0.12	0.5	1	8e-08	-1.12471	9.13622e-14	0.314275	0.169447	-0.139771	0.756894	0.395769	0.0763544
709	gene-CDR20291_0701	sigF	RNA polymerase sigma-F factor	-0.29	0.06	0.82	3e-06	-1.11829	5.4363e-14	0.238077	0.293277	-0.047291	0.923078	0.24225	0.199993
710	gene-CDR20291_0702	spoVAC	stage V sporulation protein AC	0.31	0.4	0.17	0.7	0.102095	0.761595	1.04367	0.00528412	1.48092	5.09296e-06	-0.154642	0.505537
711	gene-CDR20291_0703	spoVAD	stage V sporulation protein AD	0.43	0.07	0.18	0.5	0.222596	0.311218	1.43116	4.59256e-11	1.06541	7.04939e-06	0.231036	0.290808
712	gene-CDR20291_0704	spoVAE	stage V sporulation protein AE	0.41	0.2	0.04	0.9	0.319013	0.278001	1.20538	0.000233064	0.852232	0.00940062	0.144755	0.536997
713	gene-CDR20291_0705	none	LacI-family transcriptional regulator	-0.84	8e-08	-0.18	0.4	-0.637107	1.97361e-05	0.672339	1.3961e-05	0.734795	1.51218e-05	-0.0543017	0.821863
714	gene-CDR20291_0706	none	putative membrane protein	-5.2	9e-267	-3.43	4e-68	-1.71789	6.92918e-19	-0.199275	0.548179	-0.44824	0.131522	0.142935	0.550177
715	gene-CDR20291_0707	none	putative membrane protein	-5.64	1e-286	-3.77	3e-87	-1.82028	1.0161e-19	-0.313142	0.469903	-0.473619	0.31381	0.039721	0.871256
716	gene-CDR20291_0708	none	putative amidohydrolase	-5.32	2e-226	-3.72	2e-63	-1.53729	1.68028e-11	-0.518319	0.0950112	-0.463042	0.158673	-0.0293714	0.929573
717	gene-CDR20291_0709	none	conserved hypothetical protein	-4.99	2e-251	-3.38	1e-65	-1.56203	1.96644e-16	-0.116299	0.741176	-0.297974	0.375464	0.124258	0.606087
718	gene-CDR20291_0710	none	hypothetical protein	0.33	0.1	0.54	0.02	-0.196443	0.449793	0.533352	0.004072	-0.246803	0.542765	0.784891	0.000573726
719	gene-CDR20291_0711	none	cytidine/deoxycytidylate deaminase family protein	0.03	0.9	-0.11	0.6	0.139755	0.460581	0.260816	0.112222	-0.148032	0.608095	0.388488	0.0111167
720	gene-CDR20291_0712	none	penicillin-binding protein	0.58	0.0004	0.23	0.3	0.326756	0.0408516	0.13853	0.43531	-0.21476	0.315892	0.324608	0.0263408
721	gene-CDR20291_0713	none	putative exported protein	0.2	0.5	-0.1	0.8	0.280945	0.308982	0.753675	0.00642311	0.330609	0.417554	0.226155	0.331912
722	gene-CDR20291_0714	none	putative stage IV sporulation protein	-1.14	2e-09	-0.64	0.003	-0.453015	0.0140306	-0.581872	0.00955032	0.0385539	0.942951	-0.539982	0.0319756
723	gene-CDR20291_0715	none	putative N-acetylmuramoyl-L-alanine amidase	-0.03	0.9	-0.52	0.01	0.48323	0.00778013	0.0674454	0.81421	0.12746	0.707524	-0.0504251	0.851508
724	gene-CDR20291_0716	none	ABC transporter, ATP-binding protein	2.09	2e-24	0.46	0.1	1.5739	3.32745e-18	0.237465	0.175456	-0.0331277	0.936061	0.226385	0.185987
725	gene-CDR20291_0717	none	putative membrane protein	1.32	0.0003	0.4	0.3	0.768762	0.00725134	-0.00780044	0.983335	0.113338	0.786857	-0.0789762	0.767784
726	gene-CDR20291_0718	none	putative metal-binding protein	-0.15	0.5	0.06	0.8	-0.197696	0.373958	0.519207	0.00104041	0.238799	0.324007	0.220082	0.22951
727	gene-CDR20291_0719	none	putative ATP/GTP-binding protein	-2.2	1e-45	-1.19	4e-10	-0.974322	1.0419e-10	-0.0460149	0.854338	-0.136147	0.644069	0.0763296	0.727488
728	gene-CDR20291_0720	none	conserved hypothetical protein	-1.76	1e-33	-0.66	0.0003	-1.07375	8.03616e-13	0.100648	0.638446	0.000645354	0.999079	0.0769377	0.731305
729	gene-CDR20291_0721	none	putative NUDIX-family hydrolase	-1.96	4e-42	-0.87	2e-05	-1.02772	2.91297e-08	0.202223	0.308782	0.0356417	0.924889	0.129222	0.514027
730	gene-CDR20291_0722	none	conserved hypothetical protein	-0.24	0.3	-0.3	0.3	0.068606	0.795587	-0.0400813	0.91482	0.0107423	0.984663	-0.0335768	0.916841
731	gene-CDR20291_0723	none	putative membrane protein	0.71	0.2	-0.06	NA	0.73378	0.0956066	2.34399	1.34943e-06	1.25361	0.0162422	0.537788	0.0925253
732	gene-CDR20291_0724	none	putative membrane protein	0.68	0.2	-0.02	1	0.658229	0.0616297	1.93208	2.54687e-08	1.40633	0.000135404	0.230254	0.326977
733	gene-CDR20291_0725	nadE	NH3-dependent NAD(+) synthetase	0.93	1e-10	0.91	3e-07	-0.00101061	0.9958	0.269769	0.088569	0.0580015	0.894825	0.163024	0.409028
734	gene-CDR20291_0726	none	conserved hypothetical protein	1.64	1e-31	1.17	1e-11	0.42922	0.00580692	0.455183	0.0075287	0.0960966	0.811926	0.278927	0.166255
735	gene-CDR20291_0727	none	LacI-family transcriptional regulator	0.11	0.6	0.31	0.1	-0.20095	0.278001	0.0944402	0.715705	-0.101587	0.767277	0.159861	0.409028
736	gene-CDR20291_0728	none	putative hydroxymethylglutaryl-CoA lyase	-4.83	7e-14	-3.85	2e-10	-0.17235	NA	0.0313379	NA	0.0835287	NA	-0.00891088	NA
737	gene-CDR20291_0729	none	putative membrane protein	-3.1	4e-14	-2.63	8e-10	-0.19386	0.606642	-0.127632	0.755991	-0.220549	0.632117	0.0167706	NA
738	gene-CDR20291_0730	act	putative beta-alanine CoA-transferase	-2.14	2e-10	-1.65	2e-06	-0.321768	0.346739	0.174332	0.718923	-0.179303	0.754982	0.148721	0.434184
739	gene-CDR20291_0731	crt1	3-hydroxybutyryl-CoA dehydratase (crotonase)	-4.2	1e-08	-2.81	1e-05	-0.248488	NA	-0.0566321	NA	-0.0199721	NA	-0.00869359	NA
740	gene-CDR20291_0732	none	probable permease	-2.66	3e-07	-1.89	0.0002	-0.291096	0.435214	-0.00735955	NA	0.126523	0.779133	-0.0266748	NA
741	gene-CDR20291_0733	none	putative CoA-transferase	-1.84	1e-05	-1.65	0.0004	-0.0619003	0.876363	0.25363	0.546621	-0.0886011	0.886193	0.0897853	NA
742	gene-CDR20291_0734	none	putative acyl-CoA dehydrogenase	-2.06	2e-06	-0.93	0.02	-0.793322	0.0490152	0.16705	0.690957	0.133116	0.812077	0.0138686	NA
743	gene-CDR20291_0735	none	electron transfer flavoprotein beta-subunit	-2.44	9e-07	-1.28	0.005	-0.65379	0.119594	0.0178986	0.964221	-0.0342731	0.950171	0.0122288	NA
744	gene-CDR20291_0736	none	electron transfer flavoprotein alpha-subunit	-1.7	3e-07	-1.39	6e-05	-0.188822	0.588339	0.12991	0.793632	-0.0620418	0.92782	0.0759564	0.726364
745	gene-CDR20291_0737	none	putative sigma-54-dependent transcriptional regulator	1.32	4e-05	0.61	0.09	0.587487	0.0177836	0.157068	0.649947	0.00654752	0.990507	0.0911998	0.724417
746	gene-CDR20291_0738	none	hypothetical protein	-1.15	4e-12	-0.38	0.1	-0.70347	0.000574111	0.207352	0.395338	0.726633	0.00016479	-0.457761	0.0127207
747	gene-CDR20291_0739	none	putative membrane protein	-0.52	0.3	-0.21	0.7	-0.110613	0.767661	0.570912	0.208322	0.251514	0.637115	0.0651873	0.662907
748	gene-CDR20291_0740	none	conserved hypothetical protein	-1	7e-09	-0.46	0.03	-0.499265	0.00561262	-0.0951036	0.733011	0.0977084	0.781086	-0.156429	0.445833
749	gene-CDR20291_0741	floX	putative flavodoxin	-0.74	1e-06	-0.47	0.02	-0.239507	0.215468	-0.120295	0.615322	0.0121263	0.98188	-0.103649	0.642881
750	gene-CDR20291_0742	none	putative signaling protein	-0.78	8e-08	-0.25	0.2	-0.497021	0.00269388	-0.121679	0.530477	0.0716213	0.827234	-0.169659	0.319169
751	gene-CDR20291_0743	none	putative universal stress protein	-1.39	1e-17	-0.43	0.03	-0.932613	3.03858e-10	0.0748103	0.786891	0.059502	0.886581	0.00875875	0.98259
752	gene-CDR20291_0744	none	putative PTS system, IIb component	-1.18	2e-11	-0.39	0.07	-0.735892	0.000156892	-0.130008	0.573274	0.129352	0.689508	-0.22741	0.214003
753	gene-CDR20291_0745	none	GntR-family transcriptional regulator	-0.29	0.1	0.09	0.7	-0.360263	0.0448073	0.178667	0.384249	0.0743336	0.872556	0.0738178	0.763235
754	gene-CDR20291_0746	none	probable transporter	-0.35	0.2	-0.12	0.7	-0.203312	0.421145	-0.528777	0.0772427	-0.653523	0.0262774	0.0482259	0.871256
755	gene-CDR20291_0747	none	PTS system, IIabc component	1.16	2e-05	0.17	0.6	0.94275	6.30528e-05	-1.97475	1.65106e-19	-0.235805	0.376155	-1.69985	1.52064e-12
756	gene-CDR20291_0748	none	putative 6-phospho-beta-glucosidase	0.66	0.008	-0.4	0.2	1.07125	2.88935e-06	-1.32777	1.67238e-14	-0.521537	0.00393739	-0.734134	0.000259452
757	gene-CDR20291_0749	none	putative transcription antiterminator	0.28	0.3	-0.13	0.7	0.388275	0.0776173	-0.959434	4.90252e-08	-0.328739	0.156332	-0.550211	0.00637155
758	gene-CDR20291_0750	none	two-component response regulator	0.01	1	-0.06	0.8	0.0671791	0.755423	0.363961	0.0831785	-0.167898	0.66805	0.505302	0.0108017
759	gene-CDR20291_0751	none	two-component sensor histidine kinase	0.49	0.01	0.31	0.2	0.162424	0.431951	0.130632	0.597437	-0.271144	0.313634	0.362073	0.0540128
760	gene-CDR20291_0752	none	putative lantibiotic ABC transporter, ATP-binding protein	0.79	0.09	0.32	0.5	0.326191	0.333149	-0.00299603	0.993043	-0.436679	0.194689	0.275973	0.253409
761	gene-CDR20291_0753	none	putative lantibiotic ABC transporter, permease protein	-0.2	0.7	0.06	0.9	-0.22048	0.520227	-0.448433	0.174621	-0.513627	0.131319	0.018661	0.958282
762	gene-CDR20291_0754	none	putative lantibiotic ABC transporter, permease protein	0.18	0.6	0.09	0.8	0.0613096	0.845415	-0.452012	0.0639192	-0.397576	0.150314	-0.0301544	0.927242
763	gene-CDR20291_0755	rbr	rubrerythrin	-4.11	2e-155	-2.4	2e-29	-1.66148	8.23107e-19	0.295205	0.0777476	-0.44671	0.0136552	0.729016	1.146e-05
764	gene-CDR20291_0756	none	putative oxidative stress regulatory protein	-3.79	2e-113	-2.44	3e-06	-0.799721	0.0588256	0.0533324	0.842272	-0.28488	0.197099	0.296574	0.0980821
765	gene-CDR20291_0757	rbo	rubredoxin oxidoreductase (desulfoferrodoxin)	-3.57	4e-113	-2.32	1e-18	-1.14717	2.68103e-06	0.441696	0.0103817	-0.155414	0.668875	0.554759	0.0078743
766	gene-CDR20291_0758	none	putative oxidative stress protein	-3.93	3e-140	-2.75	6e-37	-1.11739	2.07511e-08	-0.135221	0.578017	-0.339521	0.130092	0.164217	0.405674
767	gene-CDR20291_0759	none	metallo-beta-lactamase superfamily protein	-1.23	1e-06	-0.8	0.004	-0.339965	0.210045	0.132525	0.757457	-0.12618	0.829736	0.127417	0.580807
768	gene-CDR20291_0760	none	putative membrane protein	-5.72	3e-291	-4.08	2e-113	-1.59603	5.39275e-14	0.236925	0.270493	-0.358505	0.176955	0.590377	0.0011598
769	gene-CDR20291_0761	none	putative ATP-dependent RNA helicase	1.74	6e-08	1.2	0.001	0.424115	0.0845127	0.357487	0.0680538	0.171029	0.583963	0.131842	0.54756
770	gene-CDR20291_0762	none	putative homocitrate/2-isopropylmalate synthase	0.32	0.5	-0.3	0.5	0.618314	0.0756085	1.57101	2.02819e-08	0.79133	0.0122481	0.554633	0.0388961
771	gene-CDR20291_0763	none	putative aconitase/3-isopropylmalate dehydratase	-0.04	0.9	-0.13	0.7	0.0832789	0.745502	0.448976	0.0170114	-0.139254	0.667645	0.557122	0.00367798
772	gene-CDR20291_0764	none	putative isocitrate/3-isopropylmalate dehydrogenase	-0.45	0.1	-0.57	0.06	0.131881	0.649195	0.237668	0.432733	-0.133864	0.746249	0.275205	0.235055
773	gene-CDR20291_0765	none	MarR-family transcriptional regulator	1.58	1e-20	1.62	2e-16	-0.0479624	0.815485	-1.07887	6.79711e-09	-0.336258	0.215378	-0.671366	8.88293e-05
774	gene-CDR20291_0766	none	putative acetyltransferase	1.6	4e-19	1.64	1e-15	-0.0521579	0.795587	-1.12235	1.212e-11	-0.237319	0.35755	-0.843633	8.97045e-07
775	gene-CDR20291_0767	none	putative reductase	-0.46	0.003	-0.05	0.8	-0.399234	0.0105045	-0.532508	0.000535526	-0.16264	0.572392	-0.318138	0.0652838
776	gene-CDR20291_0768	none	putative DNA-binding protein	0.03	0.9	0.14	0.6	-0.109265	0.645744	-0.533276	0.000688949	-0.171296	0.554175	-0.298141	0.112264
777	gene-CDR20291_0769	none	putative membrane-associated CAAX amino terminal protease	-0.26	0.2	0.14	0.6	-0.214458	0.571796	-0.542135	0.196774	0.032434	0.939982	-0.734406	0.00544266
778	gene-CDR20291_0770	none	putative hydrolase	-2.33	3e-51	-1.31	5e-12	-0.982594	2.17651e-10	-0.272082	0.159889	0.00074629	0.998715	-0.232678	0.200993
779	gene-CDR20291_0771	none	putative formyltransferase	-0.92	2e-09	-0.73	0.0001	-0.164284	0.336729	0.31967	0.0463345	0.429002	0.0289946	-0.0977472	0.642481
780	gene-CDR20291_0772	none	conserved hypothetical protein	1.78	3e-12	1.2	2e-05	0.500598	0.0291756	0.0687803	0.832738	0.115652	0.763559	-0.0352368	0.912858
781	gene-CDR20291_0773	none	putative glycosyl transferase	1.35	1e-12	0.91	3e-05	0.386816	0.0339835	-0.00613839	0.990167	0.212254	0.418713	-0.17224	0.383433
782	gene-CDR20291_0774	none	cell surface protein	0.04	0.8	0.59	0.001	-0.546079	0.000356572	0.0721083	0.745151	0.149201	0.634516	-0.0748076	0.782777
783	gene-CDR20291_0775	none	putative nuclease	0.5	0.4	0.24	NA	0.0359585	0.914901	0.0551379	0.908129	0.316538	0.541112	-0.0655399	NA
784	gene-CDR20291_0776	none	hypothetical protein	-0.69	0.0001	-0.49	0.02	-0.169768	0.411053	-0.0787537	0.798265	0.0015753	0.99844	-0.0610924	0.821863
785	gene-CDR20291_0777	none	conserved hypothetical protein	1.61	6e-08	1.28	0.0001	0.258805	0.262221	0.111544	0.784076	0.188352	0.644499	-0.0433487	0.88864
786	gene-CDR20291_0778	none	conserved hypothetical protein	1.47	5e-10	1.09	5e-05	0.302319	0.196977	-0.148045	0.651579	-0.0802877	0.891022	-0.0364498	0.912665
787	gene-CDR20291_0779	abgB2	putative aminobenzoyl-glutamate utilization protein	-0.53	0.002	-0.2	0.4	-0.305252	0.109469	-0.53807	0.00133847	-0.786351	1.39189e-05	0.199467	0.27024
788	gene-CDR20291_0780	none	conserved hypothetical protein	-2.62	3e-43	-1.97	3e-13	-0.527436	0.0514334	-0.145935	0.619906	-0.20432	0.587162	0.041188	0.895141
789	gene-CDR20291_0781	none	putative membrane protein	1.16	3e-06	0.07	0.9	1.06713	1.09755e-06	0.331658	0.148682	-0.0638637	0.895337	0.330149	0.114499
790	gene-CDR20291_0782	none	MarR-family transcriptional regulator	2.29	5e-16	0.53	0.1	1.64836	4.38517e-14	0.33089	0.168303	-0.128265	0.754982	0.412846	0.0532316
791	gene-CDR20291_0783	oppB	oligopeptide ABC transporter, permease protein	-2.22	1e-52	-1.44	9e-17	-0.734822	1.25856e-06	-0.13295	0.493502	-0.204531	0.328742	0.0589044	0.784433
792	gene-CDR20291_0784	oppC	oligopeptide ABC transporter, permease protein	-2.06	2e-48	-1.59	1e-18	-0.433801	0.00845925	-0.196216	0.260592	-0.183229	0.424962	-0.0160675	0.965372
793	gene-CDR20291_0785	oppA	oligopeptide ABC transporter, substrate-binding lipoprotein	-2.34	2e-57	-1.66	7e-21	-0.625491	6.00716e-05	-0.0456778	0.85825	-0.212123	0.313955	0.144655	0.386009
794	gene-CDR20291_0786	oppD	oligopeptide ABC transporter, ATP-binding protein	-2.42	8e-66	-1.97	2e-31	-0.413017	0.00865448	-0.283049	0.0882581	-0.402538	0.0321608	0.102403	0.606087
795	gene-CDR20291_0787	oppF	oligopeptide ABC transporter, ATP-binding protein	-2.22	3e-49	-1.67	6e-20	-0.507957	0.0023483	-0.263954	0.0860702	-0.243674	0.237822	-0.0189255	0.947931
796	gene-CDR20291_0788	none	['sigma-54 factor, interaction domain-containing protein,transcriptional regulatory protein levr' 'sigma-54 factor, interaction domain-containing protein,transcriptional regulatory protein levr']	-1.24	5e-15	-1.25	5e-11	0.0223604	0.923057	-0.188745	0.386406	-0.01631	0.969764	-0.135328	0.521078
797	gene-CDR20291_0789	none	conserved hypothetical protein	1.58	0.02	3.1	5e-06	-1.18455	0.00457049	0.292056	0.185101	0.139951	0.362547	-0.00921808	0.912858
798	gene-CDR20291_0790	none	PTS system, IIb component	-0.34	0.6	0.1	0.8	-0.350885	0.350428	0.0128476	NA	0.0368839	NA	-0.00498703	NA
799	gene-CDR20291_0791	none	PTS system, IIc component	-0.36	0.5	0.39	0.4	-0.782699	0.0223512	-0.0537056	0.911755	-0.0918731	0.897769	0.00769551	NA
800	gene-CDR20291_0792	none	PTS system, IIa component	0.81	0.08	0.68	0.1	0.024475	0.94863	0.164224	0.714793	0.111622	0.85398	0.0250719	0.939521
801	gene-CDR20291_0793	none	6-phospho-alpha-glucosidase	1.16	0.0001	1.04	0.002	0.0730496	0.789116	0.289491	0.316972	0.202388	0.593502	0.0497853	0.870475
802	gene-CDR20291_0794	none	conserved hypothetical protein	-1.93	4e-29	-0.55	0.008	-1.34713	3.17073e-19	-0.641196	0.000624253	-0.224981	0.512622	-0.348058	0.0540128
803	gene-CDR20291_0795	none	putative exported protein	-1.74	9e-23	-0.61	0.005	-1.08331	2.72292e-10	-0.756967	7.50191e-05	-0.013235	0.981621	-0.744823	8.64545e-06
804	gene-CDR20291_0796	none	putative membrane protein	-0.8	0.1	-0.56	0.2	-0.0862179	0.821735	-0.0926679	0.85037	0.052716	0.942516	-0.0431601	0.814696
805	gene-CDR20291_0797	none	conserved hypothetical protein	0.01	1	0.01	1	-0.00374927	0.985133	0.277808	0.12057	0.261028	0.281961	0.00502459	0.989382
806	gene-CDR20291_0798	modA	putative molybdenum ABC transporter, substrate-binding protein	0.21	0.7	-1.12	1e-06	0.677891	0.114336	1.66498	1.52872e-25	0.326046	0.314364	1.2409	7.614e-09
807	gene-CDR20291_0799	modB	putative molybdenum ABC transporter, permease protein	0.37	0.3	-0.85	0.02	1.26819	0.00014426	0.44698	0.125815	-0.0125003	0.98319	0.321315	0.191834
808	gene-CDR20291_0800	modC	putative molybdenum ABC transporter, ATP-binding protein	1.05	4e-05	0.12	0.7	0.887251	0.000147463	0.425368	0.0486534	0.111693	0.781307	0.247688	0.218665
809	gene-CDR20291_0801	maa	maltose O-acetyltransferase	0.86	0.0005	-0.1	0.8	0.937097	5.48808e-05	0.369104	0.0585981	0.0886821	0.809971	0.21878	0.269882
810	gene-CDR20291_0802	none	ABC transporter, substrate-binding lipoprotein	-1.45	8e-09	-1.23	5e-06	-0.16155	0.58659	-3.56273	3.36189e-48	-3.20929	3.95496e-31	-0.18743	0.418163
811	gene-CDR20291_0803	none	ABC transporter, ATP-binding protein	-3.02	1e-18	-2.26	9e-09	-0.405881	0.283741	-4.03036	8.84648e-31	-3.08815	7.33898e-21	-0.316565	0.175198
812	gene-CDR20291_0804	none	ABC transporter, permease protein	-2.65	6e-26	-1.65	3e-10	-0.866718	0.00296617	-2.74345	9.70065e-23	-2.29844	2.91674e-13	-0.186021	0.42055
813	gene-CDR20291_0805	none	ABC transporter, substrate-binding lipoprotein	-0.34	0.4	-0.19	0.7	-0.0967659	0.788211	-0.6297	0.0489599	-1.25797	4.9832e-07	0.205219	0.360778
814	gene-CDR20291_0806	none	ABC transporter, ATP-binding protein	-1.52	0.005	-0.4	0.4	-0.763824	0.0779544	-1.25478	0.00352615	-1.05069	0.00455259	-0.049284	0.81703
815	gene-CDR20291_0807	none	abc transporter, permease protein	-1.82	1e-06	-0.83	0.02	-0.770755	0.0319148	-1.77045	8.74418e-11	-1.50299	2.46655e-09	-0.0985261	0.683508
816	gene-CDR20291_0808	none	putative carbohydrate kinase	-0.87	1e-09	-0.38	0.04	-0.464132	0.00264882	-0.515887	0.00104804	-0.298359	0.200429	-0.173887	0.370086
817	gene-CDR20291_0809	tlpB	transposase-like protein B	0.23	0.1	0.51	0.005	-0.27921	0.0914952	-0.537833	0.000606431	-0.140064	0.593502	-0.350866	0.0427163
818	gene-CDR20291_0810	none	putative membrane protein	-0.28	0.08	-0.06	0.8	-0.206219	0.244658	-0.753426	2.39493e-05	-0.241784	0.418751	-0.465853	0.00797563
819	gene-CDR20291_0811	none	putative membrane protein	0.05	0.8	0.25	0.2	-0.197122	0.268952	-0.356898	0.0176653	-0.200534	0.472795	-0.113682	0.602597
820	gene-CDR20291_0812	glgC	glucose-1-phosphate adenylyltransferase	-2.98	1e-74	-1.45	8e-14	-1.49343	1.28733e-24	-0.541606	0.00551143	-0.308381	0.266725	-0.177541	0.360778
821	gene-CDR20291_0813	glgD	glycogen biosynthesis protein	-3.31	6e-86	-1.61	5e-16	-1.65423	8.82442e-27	-0.662104	0.00224537	-0.260452	0.439594	-0.321901	0.106499
822	gene-CDR20291_0814	glgA	glycogen synthase	-3.01	1e-75	-1.5	4e-14	-1.46357	9.69915e-22	-0.58382	0.000713449	-0.308215	0.23512	-0.216487	0.23322
823	gene-CDR20291_0815	glgP	glycogen phosphorylase	-2.99	3e-79	-1.53	1e-15	-1.42809	1.78937e-22	-0.662804	0.000182959	-0.337872	0.197099	-0.265766	0.114499
824	gene-CDR20291_0816	none	putative alpha-amylase	-2.53	1e-61	-1.32	8e-13	-1.16701	3.097e-14	-0.646931	0.000815426	-0.264378	0.400281	-0.326287	0.0865858
825	gene-CDR20291_0817	none	GntR-family transcriptional regulator	1.56	3e-24	0.94	6e-07	0.575148	0.000230901	0.462521	0.00576557	0.329241	0.113226	0.100652	0.671605
826	gene-CDR20291_0818	speA	arginine decarboxylase	2.24	1e-07	0.83	0.08	1.16422	6.00716e-05	1.01325	1.17063e-05	0.183639	0.644069	0.742142	0.00191374
827	gene-CDR20291_0819	speD	S-adenosylmethionine decarboxylase proenzyme	1.63	0.02	0.23	NA	1.01235	0.0325668	0.340362	0.430385	0.185361	0.746249	0.0558166	0.802274
828	gene-CDR20291_0820	speE	spermidine synthase	1.41	0.002	0.23	0.6	1.04786	0.00232501	0.409493	0.212992	0.120509	0.843937	0.117893	0.613455
829	gene-CDR20291_0821	speB	putative agmatinase	0.65	0.05	0.02	1	0.575219	0.0418229	-0.316297	0.231045	-0.152102	0.675407	-0.107018	0.668898
830	gene-CDR20291_0822	cspA	cold shock protein	0.84	2e-09	-0.08	0.8	0.886993	2.68412e-05	0.179068	0.695387	-0.943305	0.00111285	0.17993	0.161676
831	gene-CDR20291_0823	none	iron-dependent hydrogenase	0.6	2e-05	0.22	0.3	0.354653	0.0418229	0.492092	0.000780249	0.150611	0.561736	0.291445	0.0882783
832	gene-CDR20291_0824	none	iron-dependent hydrogenase	-1.3	1e-14	-0.58	0.006	-0.665563	0.000410741	-0.182999	0.298218	-0.394885	0.0434927	0.171851	0.358587
833	gene-CDR20291_0825	none	['metallo-beta-lactamase superfamily exported protein' 'metallo-beta-lactamase superfamily exported protein']	-0.33	0.05	0.2	0.4	-0.507885	0.0113072	0.071276	0.755996	-0.159958	0.554499	0.195389	0.254897
834	gene-CDR20291_0826	tlpB	putative transposase-like protein B	0.26	0.1	0.69	0.0006	-0.415026	0.0218777	-0.0796612	0.757359	-0.17136	0.553445	0.0710378	0.765914
835	gene-CDR20291_0827	none	conserved hypothetical protein	1.09	0.0008	0.94	0.007	0.0886582	0.76887	-0.238735	0.449206	0.112939	0.820858	-0.234827	0.317669
836	gene-CDR20291_0828	none	conserved hypothetical protein	0.78	4e-07	0.7	0.0002	0.0569384	0.781972	0.194909	0.301743	-0.1263	0.730905	0.279455	0.129312
837	gene-CDR20291_0829	dinB	DNA polymerase IV	0.81	0.0001	0.79	0.0008	-0.001954	0.992067	-0.19809	0.361977	-0.126903	0.712428	-0.048508	0.863011
838	gene-CDR20291_0830	opuCA	glycine betaine/carnitine/choline ABC transporter, ATP-binding protein	-1.05	3e-12	-0.01	1	-1.01869	2.48783e-10	0.216141	0.184133	-0.227886	0.283993	0.415866	0.00511335
839	gene-CDR20291_0831	opuCC	glycine betaine/carnitine/choline ABC transporter, substrate-binding protein	-1.17	2e-13	-0.11	0.6	-1.03943	1.31576e-09	0.160167	0.312659	-0.335705	0.0468088	0.486842	0.000497985
840	gene-CDR20291_0832	none	putative cation efflux rotein	1.12	2e-06	0.96	0.0003	0.123569	0.623892	1.09979	1.49588e-06	1.84289	1.07284e-13	-0.593246	0.0184076
841	gene-CDR20291_0833	none	aldo/keto reductase	-0.3	0.1	-0.17	0.5	-0.111336	0.624421	0.472076	0.0323895	0.117072	0.790051	0.242462	0.281427
842	gene-CDR20291_0834	none	putative membrane protein	0.4	0.1	0	1	0.37052	0.108959	-0.144219	0.610587	0.131316	0.720103	-0.209087	0.335442
843	gene-CDR20291_0835	none	UbiA prenyltransferase family membrane protein	1.05	0.005	0.29	0.5	0.653022	0.0196228	0.319103	0.333406	0.357534	0.364729	-0.0318735	0.921702
844	gene-CDR20291_0836	none	putative hydrolase	0.93	0.002	0.18	0.6	0.689373	0.00585651	0.26782	0.322571	0.283645	0.341072	-0.0109406	0.976453
845	gene-CDR20291_0837	none	putative membrane protein	0.2	0.4	-0.49	0.08	0.682608	0.00277853	0.408367	0.0601813	0.146373	0.722122	0.188975	0.372153
846	gene-CDR20291_0838	none	putative drug/sodium antiporter	0.81	2e-05	0.48	0.04	0.283707	0.151857	-0.0281419	0.914247	0.0591326	0.881146	-0.0724095	0.755123
847	gene-CDR20291_0839	none	putative 30S ribosomal protein S1	0.15	0.4	0.42	0.03	-0.267546	0.117431	0.0852761	0.713425	0.148788	0.545783	-0.0555052	0.81703
848	gene-CDR20291_0840	none	putative phosphoesterase	-0.41	0.06	0.06	0.8	-0.444369	0.0279021	-0.00959978	0.969787	0.00524127	0.990507	-0.01442	0.970005
849	gene-CDR20291_0841	none	putative membrane protein	-0.3	0.5	0.11	0.8	-0.319831	0.369873	-0.236993	0.583912	0.210578	0.658972	-0.252186	0.272104
850	gene-CDR20291_0842	leuA	2-isopropylmalate synthase	-0.59	0.3	-0.13	0.8	-0.267525	0.478304	-0.0838752	0.864859	-0.22967	0.672544	0.0344948	NA
851	gene-CDR20291_0843	leuC	3-isopropylmalate dehydratase large subunit	-0.54	0.3	-0.18	0.7	-0.188916	0.615616	-0.277809	0.529453	-0.204075	0.713036	-0.019601	NA
852	gene-CDR20291_0844	leuD	3-isopropylmalate dehydratase small subunit	-0.41	0.5	0.09	NA	-0.333397	0.291829	-0.0447887	0.902721	0.0329674	0.9544	-0.0191536	NA
853	gene-CDR20291_0845	leuB	3-isopropylmalate dehydrogenase	-0.02	1	-0.1	0.8	0.0779877	0.843493	0.117724	0.813514	-0.0141361	0.98319	0.0418442	0.84197
854	gene-CDR20291_0846	none	putative thioesterase	0.51	0.001	0.39	0.05	0.0991424	0.609233	-0.0676722	0.814729	0.188541	0.453391	-0.201409	0.326698
855	gene-CDR20291_0847	none	putative aminotransferase	-1.22	2e-13	-1.21	9e-10	-0.000119963	0.998403	0.311459	0.0798874	-0.604991	0.000956632	0.928563	1.08013e-08
856	gene-CDR20291_0848	serA	putative D-3-phosphoglycerate dehydrogenase	-0.85	0.0002	-1.09	2e-05	0.231242	0.352854	-0.642752	0.00156505	-0.985504	3.30049e-06	0.223727	0.317448
857	gene-CDR20291_0849	none	conserved hypothetical protein	-0.7	0.004	-0.97	0.0005	0.260835	0.284056	-0.560858	0.00373126	-1.00796	1.90669e-07	0.321346	0.145061
858	gene-CDR20291_0850	none	putative signaling protein	1.62	2e-16	1.37	7e-09	0.206078	0.308006	-0.226646	0.215138	0.00915037	0.98319	-0.202421	0.253557
859	gene-CDR20291_0851	none	putative radical SAM protein	0.38	0.06	0.17	0.5	0.187637	0.359305	-0.138291	0.493502	-0.274721	0.171957	0.110667	0.582188
860	gene-CDR20291_0852	none	ABC transporter, substrate-binding lipoprotein	-1.22	1e-13	-0.57	0.006	-0.610306	0.000362992	-0.299953	0.0959411	-0.202543	0.419373	-0.0746425	0.749223
861	gene-CDR20291_0853	none	ABC transporter, permease protein	-0.03	1	0.27	0.5	-0.289425	0.364723	-0.47198	0.181451	-0.0351885	0.95663	-0.195706	0.371945
862	gene-CDR20291_0854	none	ABC transporter, ATP-binding protein	0.83	0.04	0.53	0.2	0.189009	0.563725	-0.265294	0.463041	-0.175276	0.713298	-0.0403663	0.891463
863	gene-CDR20291_0855	none	putative regulatory protein	0.97	0.001	0.43	0.2	0.443285	0.0850159	-0.227859	0.428631	-0.00356669	0.994	-0.156143	0.499649
864	gene-CDR20291_0856	fumA	fumarate hydratase, subunit A	0.63	0.002	0.54	0.02	0.0614068	0.785945	-0.0911535	0.734959	0.356918	0.0748712	-0.417	0.0193547
865	gene-CDR20291_0857	fumB	putative fumarate hydratase, subunit B	0.43	0.07	0.27	0.4	0.13376	0.588799	0.0294099	0.932845	0.274573	0.304012	-0.178703	0.413901
866	gene-CDR20291_0858	none	NAD-dependent malic enzyme	0.4	0.03	0.3	0.2	0.0869829	0.67694	-0.0287276	0.914206	0.393523	0.035396	-0.385192	0.0277505
867	gene-CDR20291_0859	none	conserved hypothetical protein	-0.55	0.03	-0.39	0.2	-0.118239	0.648718	-0.0615454	0.873483	-0.0514454	0.92782	-0.00648646	0.988419
868	gene-CDR20291_0860	none	putative uncharacterized protein	-0.27	0.6	0.56	0.2	-0.862154	0.0077433	-0.12315	0.799698	-0.0722859	0.917673	-0.0235341	0.937313
869	gene-CDR20291_0861	none	sensor protein	-0.24	0.5	0.14	0.7	-0.356394	0.218011	-0.188991	0.653564	-0.0291302	0.96041	-0.0787651	0.749223
870	gene-CDR20291_0862	none	predicted abc transporter, atpase component	-1.32	1e-09	-0.93	0.0002	-0.320068	0.180098	-0.484327	0.0973303	-0.255241	0.470236	-0.123567	0.611567
871	gene-CDR20291_0863	none	putative uncharacterized protein	-1.03	3e-09	-0.74	0.0002	-0.249869	0.195873	-0.429661	0.0238657	-0.140868	0.638883	-0.234909	0.253194
872	gene-CDR20291_0864	none	conserved hypothetical protein	0.34	0.09	0.38	0.1	-0.055542	0.809512	0.320135	0.0959411	0.131329	0.699216	0.146944	0.450766
873	gene-CDR20291_0865	none	GntR-family transcriptional regulator	2.72	3e-18	1.15	0.003	1.3938	9.16347e-07	0.362644	0.188862	0.0581548	0.921597	0.191907	0.409028
874	gene-CDR20291_0866	nagA	N-acetylglucosamine-6-phosphate deacetylase	2.58	1e-37	1.51	1e-09	1.00167	5.23097e-09	0.652689	0.000731369	0.168545	0.638745	0.419949	0.0230309
875	gene-CDR20291_0867	glmD	glucosamine-6-phosphate deaminase	2.35	3e-33	1.1	1e-05	1.18429	3.06729e-10	0.63305	0.00163043	0.228271	0.504351	0.336851	0.0631075
876	gene-CDR20291_0868	none	putative membrane protein	-2.87	2e-37	-1.03	9e-06	-1.76764	4.74488e-13	-0.290792	0.464806	-0.206091	0.670797	-0.0398136	0.888565
877	gene-CDR20291_0869	none	two-component system response regulator	-1.09	1e-05	-0.66	0.02	-0.360378	0.126432	-0.403821	0.220007	-0.256499	0.508506	-0.073194	0.78014
878	gene-CDR20291_0870	none	two-component system sensor histidine kinase	-0.98	9e-06	-0.67	0.007	-0.262824	0.239426	-0.524977	0.0534948	-0.246915	0.492487	-0.167079	0.474474
879	gene-CDR20291_0871	none	putative signaling protein	-0.3	0.2	-0.62	0.01	0.305613	0.20474	0.186088	0.516588	0.0989522	0.835741	0.0619543	0.814696
880	gene-CDR20291_0872	none	MerR-family transcriptional regulator	-0.61	0.02	-0.51	0.07	-0.0636395	0.820106	0.211421	0.49229	0.0346738	0.950171	0.106972	0.671605
881	gene-CDR20291_0873	none	putative ABC transporter, permease/ATP-binding protein	-0.88	0.02	-1.11	0.008	0.203518	0.580129	-0.0225525	0.962024	-0.232878	0.580266	0.106145	0.667458
882	gene-CDR20291_0874	none	putative ABC transporter, permease/ATP-binding protein	-0.64	0.08	-0.74	0.05	0.121483	0.733684	-0.102225	0.798407	-0.19545	0.633887	0.0475132	0.874909
883	gene-CDR20291_0875	none	conserved hypothetical protein	-0.68	0.3	-0.17	NA	-0.170844	NA	0.00417224	NA	0.0141153	NA	-0.00166369	NA
884	gene-CDR20291_0876	none	putative membrane protein	0.54	0.3	0.52	NA	-0.156995	0.622918	0.0169118	NA	0.112573	NA	-0.0190998	NA
885	gene-CDR20291_0877	none	putative membrane protein	0.15	0.7	0.25	0.5	-0.110871	0.732071	0.253365	0.52091	0.0541043	0.933543	0.0963761	0.69303
886	gene-CDR20291_0878	none	putative membrane protein	-0.98	0.0005	-1.56	6e-06	0.49889	0.119598	0.311769	0.274058	-0.0256805	0.96041	0.24003	0.295605
887	gene-CDR20291_0879	none	putative transcriptional regulator	1.71	0.0001	0.08	0.9	1.60324	5.30825e-06	1.09455	1.62925e-08	-0.188015	0.626619	1.30529	2.78276e-10
888	gene-CDR20291_0880	potA	spermidine/putrescine ABC transporter, ATP-binding protein	1.48	0.0004	0.2	0.7	1.18341	0.000265248	0.737808	0.000317882	-0.20532	0.548273	0.951957	7.65902e-06
889	gene-CDR20291_0881	potB	spermidine/putrescine ABC transporter, permease protein	1.14	0.02	0.37	0.4	0.553203	0.108462	0.18906	0.55476	-0.333232	0.294928	0.452509	0.0673525
890	gene-CDR20291_0882	potC	putative spermidine/putrescine ABC transporter, permease protein	1.35	0.01	0.77	0.1	0.31036	0.366102	0.288465	0.329535	-0.0555876	0.918832	0.232574	0.317669
891	gene-CDR20291_0883	potD	spermidine/putrescine ABC transporter, substrate-binding lipoprotein	1.33	8e-05	0.72	0.05	0.485947	0.0653999	0.363277	0.0686577	0.0603948	0.901734	0.2382	0.242504
892	gene-CDR20291_0884	none	putative signaling protein	1.1	0.03	0.24	0.6	0.653511	0.0781862	1.55755	0.000800213	1.39439	0.0013897	0.0538576	0.834777
893	gene-CDR20291_0885	none	putative cell wall anchored protein	-0.37	0.1	-0.65	0.02	0.275956	0.25166	0.188961	0.502754	0.327152	0.220128	-0.0949029	0.703478
894	gene-CDR20291_0886	none	putative glycosyl transferase	1.73	3e-05	0.73	0.1	0.781296	0.00877806	0.230249	0.454629	0.0931151	0.849983	0.083856	0.749223
895	gene-CDR20291_0887	none	putative cell wall anchored protein	0.99	0.001	0.2	0.6	0.723439	0.00467309	0.223987	0.413216	0.253463	0.434542	-0.0238857	0.9444
896	gene-CDR20291_0889	mnaA	UDP-N-acetylglucosamine 2-epimerase	-0.15	0.6	0.14	0.7	-0.272404	0.265741	0.127763	0.719867	0.0951376	0.843937	0.0185163	0.962002
897	gene-CDR20291_0890	none	putative mannosyl-glycoprotein endo-beta-N-acetylglucosamidase	-0.64	0.03	-0.16	0.6	-0.423606	0.101073	0.115042	0.781186	-0.00275821	0.996788	0.0646091	0.816041
901	gene-CDR20291_0891	none	cell surface protein (putative N-acetylmuramoyl-L-alanine amidase)	-0.74	2e-07	-0.27	0.2	-0.446647	0.0063795	0.0294876	0.898307	-0.0310574	0.937569	0.0485318	0.855721
902	gene-CDR20291_0892	none	cell surface protein (putative N-acetylmuramoyl-L-alanine amidase)	-1.43	1e-22	-1	6e-09	-0.389209	0.0194582	-0.191673	0.309748	-0.46907	0.0105565	0.235673	0.183771
903	gene-CDR20291_0893	none	hypothetical protein	-0.79	1e-05	-0.63	0.004	-0.132149	0.555807	-0.128625	0.65303	0.117804	0.759658	-0.205728	0.308738
904	gene-CDR20291_0894	none	putative helicase	-1.31	6e-16	-0.8	3e-05	-0.46052	0.00937075	-0.199297	0.38149	-0.0415471	0.924801	-0.125851	0.580807
905	gene-CDR20291_0895	none	conserved hypothetical protein	-1.27	6e-11	-0.96	3e-05	-0.253831	0.269578	-0.413481	0.11128	-0.0663113	0.915338	-0.204143	0.381867
906	gene-CDR20291_0896	addB	ATP-dependent nuclease subunit B	-1.15	6e-16	-0.71	0.0002	-0.398588	0.0238295	-0.547763	0.000993847	-0.186734	0.595619	-0.290229	0.133061
907	gene-CDR20291_0897	addA	ATP-dependent nuclease subunit A	-1.02	1e-12	-0.77	2e-05	-0.213699	0.240012	-0.660914	3.88061e-05	-0.229122	0.494591	-0.330722	0.100993
908	gene-CDR20291_0898	sbcD	nuclease subunit D	-1.01	2e-10	-0.63	0.001	-0.342853	0.0544258	-0.566784	0.00312456	-0.322292	0.286821	-0.157403	0.474474
909	gene-CDR20291_0899	sbcC	exonuclease subunit C	-1.01	1e-12	-0.52	0.006	-0.450348	0.00787174	-0.48994	0.00168126	-0.278002	0.295149	-0.147571	0.480341
910	gene-CDR20291_0900	none	putative modulator of ions transport	-0.9	8e-09	-0.63	0.0009	-0.237661	0.164629	-0.00504096	0.983521	-0.165281	0.520951	0.130843	0.498494
911	gene-CDR20291_0902	pepT	peptidase T	0.72	3e-06	1.13	5e-10	-0.400608	0.0173919	-0.0339973	0.889917	0.187609	0.473812	-0.197177	0.249007
912	gene-CDR20291_0903	none	cell surface protein	0.44	0.004	0.23	0.3	0.187402	0.318605	-0.423198	0.0062819	-0.106877	0.733598	-0.27532	0.0980821
913	gene-CDR20291_0904	none	putative phosphoesterase	-0.19	0.3	0.05	0.8	-0.22446	0.277989	0.0381581	0.887125	0.10004	0.770508	-0.0520721	0.851508
914	gene-CDR20291_0905	none	putative inorganic polyphosphate/ATP-NAD kinase	-0.36	0.02	0.07	0.7	-0.421265	0.00987092	0.112006	0.619906	0.0768856	0.849983	0.0214835	0.947373
915	gene-CDR20291_0906	none	ABC transporter, ATP-binding protein	0.03	0.9	0.47	0.02	-0.439781	0.00874964	-0.320715	0.0869762	0.065941	0.868035	-0.348106	0.0542775
916	gene-CDR20291_0907	none	putative ABC transporter, permease protein	-0.33	0.3	-0.37	0.4	0.0755337	0.839398	-0.890234	0.00620844	-0.0857397	0.887466	-0.630758	0.0510682
917	gene-CDR20291_0908	none	putative membrane protein	-0.24	0.4	0.07	0.8	-0.286762	0.266404	-0.667549	0.00938501	-0.108946	0.817432	-0.425109	0.0976231
918	gene-CDR20291_0909	none	putative regulatory protein	-1.05	1e-07	-0.31	0.2	-0.6795	0.00186544	-0.709585	2.97273e-05	-1.11261	3.97698e-10	0.306579	0.136676
919	gene-CDR20291_0910	bcd2	butyryl-CoA dehydrogenase	-2.35	4e-57	-0.83	5e-06	-1.4858	3.28232e-21	0.0760277	0.793677	0.158649	0.663501	-0.0872921	0.683508
920	gene-CDR20291_0911	etfB2	electron transfer flavoprotein beta-subunit	-2.45	4e-61	-0.75	0.0002	-1.64462	1.31042e-19	0.0829646	0.747567	0.249762	0.350742	-0.156257	0.369015
921	gene-CDR20291_0912	etfA2	electron transfer flavoprotein alpha-subunit	-2.48	1e-67	-1.08	4e-10	-1.35536	3.80517e-18	0.0498755	0.857689	0.256934	0.361725	-0.197406	0.214599
922	gene-CDR20291_0913	crt2	3-hydroxybutyryl-CoA dehydratase	-2.56	2e-76	-1.41	5e-15	-1.10572	3.4532e-12	-0.123672	0.667488	0.237552	0.514862	-0.366585	0.0279187
923	gene-CDR20291_0914	hbd	3-hydroxybutyryl-CoA dehydrogenase	-3.28	5e-125	-1.43	2e-17	-1.80488	4.64048e-32	-0.101772	0.683214	0.286202	0.252362	-0.355125	0.0519165
924	gene-CDR20291_0915	thlA1	acetyl-CoA acetyltransferase	-3.19	1e-123	-1.51	2e-20	-1.63691	3.45842e-29	0.066066	0.803682	0.240755	0.360727	-0.164713	0.323133
925	gene-CDR20291_0916	none	putative pseudouridylate synthase	-1.39	4e-17	-1.41	3e-13	0.0325941	0.88739	0.1228	0.590769	0.0908641	0.781307	0.02103	0.9444
926	gene-CDR20291_0917	none	conserved hypothetical protein	-1.58	2e-26	-1.08	3e-09	-0.451093	0.00899304	-0.199088	0.359578	-0.00654593	0.986285	-0.149157	0.475484
927	gene-CDR20291_0918	acpP	acyl carrier protein	-0.11	0.6	0.51	0.02	-0.608436	0.00154828	0.231135	0.612027	-0.0965313	0.868079	0.0645479	0.618115
928	gene-CDR20291_0919	none	putative exported protein	0.77	0.009	-0.5	0.2	1.34406	4.82388e-07	2.09392	4.0323e-12	0.906072	0.012675	0.967616	0.000881281
929	gene-CDR20291_0920	none	conserved hypothetical protein	-1.37	4e-12	0.14	0.6	-1.5157	2.62392e-16	0.318076	0.406057	0.27549	0.471159	-0.0624477	0.574328
930	gene-CDR20291_0921	none	hypothetical protein	0.81	2e-08	1.21	7e-07	-0.392591	0.0980141	0.704898	9.01051e-06	0.948801	0.105164	-0.104652	0.467687
931	gene-CDR20291_0922	none	hypothetical protein	0.92	6e-10	1.47	1e-11	-0.530244	0.00918408	1.00329	5.58681e-10	0.62195	0.212101	-0.0473372	0.739231
932	gene-CDR20291_0923	ccpA	LacI-family transcriptional regulator (catabolite control protein)	0.3	0.05	0.05	0.8	0.226195	0.234332	-0.0312452	0.903163	-0.122043	0.66732	0.0778332	0.731305
933	gene-CDR20291_0924	none	putative uncharacterized protein	0.52	0.01	0.78	0.0006	-0.250942	0.315824	1.3361	5.75879e-19	1.73257	1.49368e-17	-0.311408	0.129938
934	gene-CDR20291_0925	none	hypothetical protein	0.7	0.003	-0.2	0.5	0.908329	1.18912e-05	1.90667	8.80417e-17	1.523	3.8623e-10	0.262824	0.21015
935	gene-CDR20291_0926	none	hypothetical protein	-1.55	2e-16	-0.11	0.7	-1.43583	2.68445e-17	0.162358	0.725377	0.370353	0.372806	-0.100467	0.38216
936	gene-CDR20291_0927	none	putative polysaccharide biosynthesis/sporulation protein	-0.61	0.003	-0.71	0.002	0.107016	0.657586	0.371615	0.0987912	0.231806	0.436725	0.095114	0.695449
937	gene-CDR20291_0928	none	putative phosphatase	0.63	0.009	0.31	0.3	0.279931	0.214422	0.118106	0.66636	0.108268	0.776982	0.00295853	0.993016
938	gene-CDR20291_0929	none	putative aminotransferase	0.09	0.7	-0.04	0.9	0.121086	0.564979	0.134444	0.560375	0.122708	0.692206	0.00513799	0.989382
939	gene-CDR20291_0930	none	conserved hypothetical protein	0.49	0.05	0.24	0.4	0.212932	0.369316	0.205819	0.459085	0.110489	0.803724	0.0657313	0.803053
940	gene-CDR20291_0931	none	putative aminopeptidase	0.42	0.006	0.42	0.02	-0.0137945	0.947125	0.293835	0.070396	0.000570492	0.999079	0.250884	0.148116
941	gene-CDR20291_0932	none	GntR-family transcriptional regulator	-0.49	0.05	0.11	0.7	-0.576364	0.0077652	0.134588	0.687473	0.108247	0.802139	0.0149933	0.970025
942	gene-CDR20291_0933	none	PTS system, IIa component	-0.45	0.3	0.31	0.4	-0.757117	0.0128206	-0.00390244	0.992438	-0.018687	0.9786	0.00566952	0.989382
943	gene-CDR20291_0934	none	conserved hypothetical protein	-0.33	0.3	0.21	0.5	-0.525015	0.0254429	-0.0649123	0.874515	-0.115316	0.818222	0.0255291	0.942553
944	gene-CDR20291_0935	none	PTS system, IIb component	0.06	0.9	0.22	0.6	-0.162504	0.605538	0.025154	0.961321	-0.242798	0.589222	0.130154	0.57568
945	gene-CDR20291_0936	none	PTS system, IIc component	0.1	0.8	0.34	0.3	-0.235953	0.384595	0.0947673	0.803097	-0.325366	0.351426	0.343876	0.146123
946	gene-CDR20291_0937	none	PTS system, IId component	-0.43	0.1	-0.19	0.5	-0.200738	0.446931	0.0198647	0.963089	-0.160148	0.695184	0.102664	0.687344
947	gene-CDR20291_0938	none	LysR-family transcriptional regulator	-0.63	1e-05	-0.64	0.0003	0.0224227	0.914901	-0.0360875	0.884052	0.108505	0.693545	-0.122434	0.542926
948	gene-CDR20291_0939	none	putative lipoprotein	0.46	0.04	0.42	0.1	0.0240974	0.925455	-0.289544	0.176444	-0.119563	0.713918	-0.127751	0.564502
949	gene-CDR20291_0940	moeA	molybdopterin biosynthesis protein	0.06	0.8	-0.09	0.7	0.136696	0.495236	-0.121879	0.618795	-0.0102507	0.98319	-0.0884775	0.702623
950	gene-CDR20291_0941	mobB	molybdopterin-guanine dinucleotide biosynthesis protein B	0.26	0.4	-0.4	0.2	0.644931	0.0200278	-0.110459	0.778858	0.218042	0.571714	-0.222953	0.337655
951	gene-CDR20291_0942	none	PTS system, IIb component	0.03	0.9	0.51	0.01	-0.473136	0.00941696	0.416201	0.0369556	0.158602	0.722122	0.146145	0.533544
952	gene-CDR20291_0943	none	ABC transporter, ATP-binding/permease protein	1.24	2e-14	0.47	0.02	0.728491	7.84161e-06	-0.202952	0.233962	0.0815384	0.801069	-0.255593	0.129312
953	gene-CDR20291_0944	none	putative membrane protein	0.31	0.2	-1.07	2e-05	1.40172	4.4332e-12	-0.072099	0.764355	-0.180474	0.47241	0.0877528	0.683508
954	gene-CDR20291_0945	none	putative peptidase	0.55	0.006	-0.78	0.002	1.35618	1.76816e-10	-0.0906813	0.699513	-0.355109	0.0572648	0.219475	0.223407
955	gene-CDR20291_0946	zupT	zinc transporter	7.71	1e-51	5.14	3e-20	2.49905	2.5035e-47	3.29514	1.67321e-15	4.80161	9.7595e-51	-1.37492	2.90965e-07
956	gene-CDR20291_0947	none	putative membrane protein	3	8e-39	1.02	0.0008	1.89769	4.90238e-26	0.403118	0.224382	1.17446	1.13266e-05	-0.584076	0.0275583
957	gene-CDR20291_0948	none	two-component response regulator	2.79	7e-23	0.99	0.006	1.67284	6.56349e-16	0.229162	0.532049	0.699636	0.0131475	-0.289365	0.227609
958	gene-CDR20291_0949	none	sensor histidine kinase virs	2.41	3e-28	0.72	0.01	1.61858	2.61023e-19	0.138124	0.679699	0.800106	0.000135404	-0.583242	0.00998062
959	gene-CDR20291_0950	none	putative lipoprotein	2.31	0.0009	0.46	NA	1.26264	0.00477661	0.199322	0.66447	0.157692	0.791597	0.017157	0.942553
960	gene-CDR20291_0951	dhaB1	glycerol dehydratase	-1.68	1e-28	-0.46	0.02	-1.18457	2.06984e-14	-0.258013	0.211525	-0.363465	0.0927593	0.0780409	0.746887
961	gene-CDR20291_0952	dhaB2	glycerol dehydratase activator	-1.65	2e-20	-0.54	0.009	-1.06608	3.46695e-09	-0.658233	0.0106481	-0.232454	0.492169	-0.293059	0.21248
962	gene-CDR20291_0953	none	putative transcriptional regulator	-1.08	3e-09	-0.45	0.04	-0.588769	0.00169808	-0.0379975	0.914198	0.00820043	0.98514	-0.0311264	0.923174
963	gene-CDR20291_0954	none	putative phosphoesterase	-1.11	1e-09	-0.84	7e-05	-0.230085	0.255034	-0.0154128	0.963517	0.158379	0.654996	-0.127029	0.58804
964	gene-CDR20291_0955	none	hypothetical protein	-0.06	0.8	-0.35	0.09	0.290201	0.123002	0.145361	0.512712	0.269586	0.212101	-0.105608	0.633569
965	gene-CDR20291_0956	none	hypothetical protein	-0.44	0.01	-0.17	0.5	-0.249553	0.184651	-0.207012	0.425085	0.168764	0.634516	-0.312004	0.149433
966	gene-CDR20291_0957	none	nitroreductase-family protein	-1.17	2e-11	-0.71	0.001	-0.405361	0.0254429	-1.61237	8.60478e-19	0.227191	0.512622	-1.90108	6.62317e-42
967	gene-CDR20291_0958	none	AraC-family transcriptional regulator	1.04	7e-09	0.94	5e-06	0.0759876	0.717992	-0.720778	4.73753e-06	0.104415	0.763086	-0.815642	3.40297e-06
968	gene-CDR20291_0959	none	transposase-like protein b	0.18	0.3	0.48	0.03	-0.301207	0.126281	0.108376	0.736423	-0.0062393	0.99844	0.0776568	0.774884
969	gene-CDR20291_0960	none	putative membrane protein	0.1	0.7	-0.09	0.8	0.176681	0.503633	0.337523	0.208648	0.18794	0.622186	0.0929194	0.717686
970	gene-CDR20291_0961	none	putative uncharacterized protein	0.17	0.7	-0.16	0.7	0.30386	0.384595	0.028578	0.957389	0.0580356	0.92782	-0.0132462	0.970043
971	gene-CDR20291_0962	none	putative uncharacterized protein	0.14	0.8	-0.18	0.7	0.280931	0.461424	-0.223227	0.620141	-0.308061	0.529021	0.0189756	0.947238
972	gene-CDR20291_0963	none	putative uncharacterized protein	0.25	0.6	-0.34	0.5	0.624453	0.0988802	-0.123509	0.786959	0.0616792	0.924801	-0.0911248	0.706798
973	gene-CDR20291_0964	polA	DNA polymerase I	0.66	3e-05	0.06	0.8	0.58884	0.000191118	0.325411	0.0310136	0.05417	0.87589	0.228421	0.166764
974	gene-CDR20291_0965	coaE	putative dephospho-CoA kinase	0.33	0.09	-0.18	0.5	0.481063	0.0291756	0.148102	0.563666	0.0223186	0.961667	0.0942238	0.683508
975	gene-CDR20291_0966	none	putative transglycosylase	0.48	0.009	-0.02	0.9	0.472921	0.0117669	0.194977	0.347854	-0.00896699	0.98319	0.161578	0.413577
976	gene-CDR20291_0967	none	putative solute-binding lipoprotein	0.56	0.0005	-0.1	0.6	0.647959	8.81707e-05	0.202129	0.279605	0.0837153	0.801069	0.0923627	0.658541
977	gene-CDR20291_0968	none	putative heavy-metal binding protein	1.42	1e-11	1.23	2e-07	0.15248	0.475326	0.793066	2.73167e-07	-0.238574	0.404663	1.03749	1.27267e-08
978	gene-CDR20291_0969	none	hypothetical protein	0.1	0.6	0.41	0.05	-0.297682	0.124555	0.387368	0.0241935	0.821063	1.39782e-06	-0.389876	0.0146593
979	gene-CDR20291_0970	gloA	lactoylglutathione lyase	0.07	0.8	0.57	0.02	-0.490005	0.0178856	-0.608528	0.00148647	-0.202054	0.495135	-0.334169	0.0972867
980	gene-CDR20291_0971	none	putative cell wall hydrolase	-0.07	0.7	0.1	0.6	-0.158881	0.355557	-0.190828	0.277656	-0.216689	0.373322	0.0239768	0.93911
981	gene-CDR20291_0972	none	putative membrane protein	-0.82	5e-07	-0.57	0.004	-0.210657	0.268641	0.0396818	0.882027	-0.131123	0.672086	0.135929	0.50424
982	gene-CDR20291_0973	rnfC	electron transport complex protein	1.29	7e-12	1.84	5e-18	-0.523546	0.000483597	-0.0151947	0.956332	-0.350375	0.135529	0.293512	0.121448
983	gene-CDR20291_0974	rnfD	electron transport complex protein	0.93	1e-06	1.42	5e-11	-0.481574	0.00168838	-0.318677	0.0371607	-0.332397	0.0877697	0.00739563	0.979633
984	gene-CDR20291_0975	rnfG	electron transport complex protein	0.88	3e-05	1.26	8e-08	-0.366387	0.0206711	-0.323379	0.0343447	-0.424494	0.0126084	0.082326	0.698784
985	gene-CDR20291_0976	rnfE	electron transport complex protein	0.31	0.1	1.02	4e-06	-0.71198	2.05336e-06	-0.519695	0.000954876	-0.444878	0.00616586	-0.0576493	0.816041
986	gene-CDR20291_0977	rnfA	electron transport complex protein	0.43	0.06	1.01	2e-05	-0.580952	0.000402471	-0.471122	0.00137865	-0.439711	0.00698745	-0.0246563	0.936386
987	gene-CDR20291_0978	rnfB	electron transport complex protein	0.59	0.0009	1.02	4e-07	-0.422756	0.00777978	-0.100054	0.649947	-0.439234	0.0186424	0.301953	0.0837757
988	gene-CDR20291_0979	none	hypothetical protein	0.63	0.2	0.72	0.1	-0.131511	0.711267	-0.467866	0.265051	0.0645535	0.927089	-0.226154	0.259844
989	gene-CDR20291_0980	maf	septum formation protein	1.46	1e-22	0.98	1e-07	0.436741	0.00725455	-0.0538201	0.814482	0.033451	0.918979	-0.0827226	0.708243
990	gene-CDR20291_0981	radC	DNA repair protein	1.41	6e-16	0.86	4e-05	0.516418	0.000954645	-0.0715471	0.766456	0.0422937	0.918268	-0.0977431	0.612584
991	gene-CDR20291_0982	mreB2	rod shape-determining protein	1.2	2e-15	0.7	0.0002	0.470975	0.00234343	0.00840949	0.976402	0.0126759	0.97626	-0.00731467	0.984651
992	gene-CDR20291_0983	mreC	putative rod shape-determining protein precursor	0.75	2e-05	0.29	0.2	0.426029	0.0115263	-0.334853	0.0561923	-0.145714	0.701154	-0.14346	0.515026
993	gene-CDR20291_0984	none	putative membrane protein	0.57	0.001	0.37	0.1	0.162516	0.458694	-0.372373	0.0501858	-0.0806545	0.85398	-0.231319	0.246671
994	gene-CDR20291_0985	none	putative penicillin-binding protein	0.85	5e-09	0.44	0.04	0.367738	0.0550562	-0.302873	0.0531019	-0.194378	0.441499	-0.0794436	0.717135
995	gene-CDR20291_0986	minC	septum site-determining protein	-0.69	7e-07	0.08	0.7	-0.755015	4.81656e-07	-0.297399	0.0967345	-0.139213	0.667024	-0.134705	0.451872
996	gene-CDR20291_0987	divIVB	septum site-determining protein (cell division inhibitor)	-0.56	7e-05	0.15	0.5	-0.692521	3.45149e-06	-0.169113	0.366906	-0.180652	0.496875	0.00529885	0.989382
997	gene-CDR20291_0988	minE	cell division topological specificity factor	-0.56	0.0002	0.08	0.7	-0.619187	7.81381e-05	-0.17638	0.347854	-0.164682	0.552209	-0.00818237	0.98259
998	gene-CDR20291_0989	mrdB	rod shape-determining protein	-0.24	0.1	-0.06	0.8	-0.161714	0.368733	-0.294896	0.0552078	-0.31262	0.0911213	0.0135091	0.966336
999	gene-CDR20291_0990	mgsA	methylglyoxal synthase	-0.2	0.2	0.02	0.9	-0.206869	0.263344	-0.314013	0.0419687	-0.224938	0.310282	-0.0711786	0.743953
1000	gene-CDR20291_0991	none	PadR-family transcriptional regulator	0.56	0.3	0.6	0.2	-0.106197	0.776333	0.105319	0.821249	0.121932	0.835545	-0.00630158	0.988245
1001	gene-CDR20291_0992	none	putative membrane protein	0.02	1	0.01	1	0.00631883	0.988051	-0.0336108	0.937191	0.0545691	0.926002	-0.0491021	0.869483
1002	gene-CDR20291_0993	none	putative exported protein	-0.55	0.002	-0.21	0.4	-0.310902	0.0883295	-0.135231	0.572328	-0.295172	0.209577	0.12663	0.540497
1003	gene-CDR20291_0994	norV	putative anaerobic nitric oxide reductase flavorubredoxin	-0.72	3e-06	-0.07	0.8	-0.630823	2.4887e-05	-0.64952	1.6548e-06	0.14783	0.638745	-0.787165	5.18208e-07
1004	gene-CDR20291_0995	none	radical SAM-superfamily protein	-0.31	0.04	0.09	0.7	-0.388021	0.0135911	-0.0607866	0.801268	-0.00939973	0.98319	-0.0418647	0.877138
1005	gene-CDR20291_0996	none	conserved hypothetical protein	-0.39	0.01	-0.05	0.8	-0.319634	0.090382	-0.0388788	0.874515	-0.0224485	0.9544	-0.0150022	0.964907
1006	gene-CDR20291_0997	cafA	ribonuclease g	0.02	0.9	0.08	0.7	-0.0604025	0.778438	-0.271934	0.138782	0.0802963	0.867975	-0.298072	0.137334
1007	gene-CDR20291_0998	rplU	50S ribosomal protein L21	2.4	4e-45	0.76	0.0007	1.56765	7.57808e-13	0.260247	0.132039	-0.0625992	0.883412	0.290536	0.0764468
1008	gene-CDR20291_0999	none	conserved hypothetical protein	2.3	2e-45	0.86	2e-05	1.39783	6.34572e-17	0.190281	0.323288	-0.0456942	0.918844	0.204142	0.239761
1009	gene-CDR20291_1000	rpmA	50S ribosomal protein L27	1.66	8e-23	0.06	0.8	1.56585	4.48649e-13	-0.050077	0.854817	-0.114667	0.757865	0.0502938	0.851079
1010	gene-CDR20291_1001	obg	Spo0B-associated GTP-binding protein	1.86	1e-23	0.29	0.2	1.53459	1.34643e-18	0.0999636	0.628491	-0.301322	0.0980591	0.372705	0.0143279
1011	gene-CDR20291_1002	none	conserved hypothetical protein	1.63	3e-14	0.19	0.5	1.41025	4.98169e-13	-0.0476984	0.846696	-0.279817	0.223451	0.194588	0.295605
1012	gene-CDR20291_1003	hom1	homoserine dehydrogenase	-0.8	0.009	-0.98	0.004	0.175708	0.588799	0.0855383	0.821249	-0.0595497	0.916415	0.0883153	0.731305
1013	gene-CDR20291_1004	none	putative integrase/recombinase	0.54	0.01	-0.25	0.4	0.796056	5.40192e-05	1.06193	4.11775e-08	0.631588	0.0038066	0.328431	0.107495
1014	gene-CDR20291_1005	none	putative membrane protein	-0.44	0.05	-1.14	9e-06	0.680847	0.00198955	2.07636	3.17142e-18	0.875072	0.00363222	1.06823	1.49312e-06
1015	gene-CDR20291_1006	none	GntR-family transcriptional regulator	-0.66	0.005	-0.79	0.003	0.133469	0.587354	0.552577	0.0306248	0.464743	0.13054	0.0382645	0.906967
1016	gene-CDR20291_1007	none	conserved hypothetical protein	-5.03	2e-118	-4.47	1e-69	-0.406527	0.21262	-0.851195	0.0141168	-0.862038	0.00698017	-0.00770281	0.982944
1017	gene-CDR20291_1008	etfB3	electron transfer flavoprotein beta-subunit	-4.81	2e-92	-4.13	5e-60	-0.502457	0.13644	-0.554959	0.159889	-1.06814	0.00632737	0.102252	0.606087
1018	gene-CDR20291_1009	etfA3	electron transfer flavoprotein alpha-subunit	-3.85	3e-111	-2.87	2e-47	-0.920058	6.32355e-07	-0.601229	0.00596938	-0.609761	0.0039952	-0.00223537	0.996056
1019	gene-CDR20291_1010	none	putative FAD/FMN-containing dehydrogenase	-2.92	1e-57	-2.12	3e-22	-0.744547	0.000120474	-0.531254	0.0154151	0.0334018	0.950171	-0.50242	0.0277505
1020	gene-CDR20291_1011	none	conserved hypothetical protein	-0.05	0.9	-0.5	0.07	0.44135	0.0495676	0.26527	0.276223	0.258984	0.432062	-0.00842632	0.982944
1021	gene-CDR20291_1012	ackA	acetate kinase	-0.24	0.1	-0.1	0.6	-0.137129	0.455236	0.251891	0.10527	0.00502131	0.984663	0.205273	0.195611
1022	gene-CDR20291_1013	none	conserved hypothetical protein	0.77	5e-08	0.23	0.3	0.509244	0.00187013	0.324464	0.0261718	0.130976	0.632117	0.153154	0.397864
1023	gene-CDR20291_1014	rpmF	50S ribosomal protein L32	1.71	3e-23	0.87	4e-06	0.792784	1.07445e-05	1.22966	1.43608e-14	-0.0329959	0.957341	0.31268	0.113443
1024	gene-CDR20291_1015	fapR	DeoR-family transcriptional regulator (fatty acid and phospholipid biosynthesis regulator)	2.77	6e-71	0.97	1e-06	1.7495	5.13871e-29	0.521027	0.000531701	0.524288	0.00103926	-0.0132342	0.971872
1025	gene-CDR20291_1016	plsX	fatty acid/phospholipid synthesis protein	2.84	1e-64	0.9	8e-05	1.8763	1.99787e-22	0.303635	0.0565301	0.5318	0.00762931	-0.186793	0.339791
1026	gene-CDR20291_1017	fabH	3-oxoacyl-[acyl-carrier-protein] synthase III	3.25	6e-85	1.16	1e-07	2.03832	8.26397e-33	0.348418	0.0158473	0.456222	0.0105893	-0.0973242	0.640128
1027	gene-CDR20291_1018	fabK	trans-2-enoyl-ACP reductase	3.54	2e-74	1.15	3e-06	2.32682	5.42814e-37	0.344436	0.0155911	0.364496	0.0894588	-0.0312031	0.919871
1028	gene-CDR20291_1019	fabD	malonyl coa-acyl carrier protein transacylase	3.53	4e-88	1.21	2e-08	2.2775	1.01463e-54	0.379335	0.0102609	0.370553	0.0643467	-0.00302256	0.992382
1029	gene-CDR20291_1020	fabG	3-oxoacyl-[acyl-carrier protein] reductase	3.86	8e-85	1.45	2e-09	2.36096	2.99467e-56	0.363749	0.0162641	0.413446	0.0336976	-0.0535592	0.839598
1030	gene-CDR20291_1021	acpP	acyl carrier protein	4.3	9e-101	2	9e-16	2.24358	1.07907e-36	0.919283	3.661e-10	0.473229	0.0160443	0.377362	0.0156575
1031	gene-CDR20291_1022	fabF	3-oxoacyl-[acyl-carrier-protein] synthase II	4	1e-121	1.58	2e-16	2.3868	1.28988e-52	0.779822	1.83535e-07	0.341673	0.11006	0.383194	0.0151341
1032	gene-CDR20291_1023	none	putative signaling protein	1.62	5e-13	0.61	0.04	0.903494	0.000103041	0.170674	0.483948	0.16752	0.630344	-0.00406005	0.991703
1033	gene-CDR20291_1024	none	putative sigma-54 dependent transcriptional regulator	2.01	1e-29	0.96	1e-05	0.995692	1.35904e-09	0.233183	0.234968	0.146007	0.65089	0.0547796	0.834777
1034	gene-CDR20291_1025	none	conserved hypothetical protein	-1.38	5e-08	-0.63	0.02	-0.66022	0.00863965	0.209337	0.604384	0.0816889	0.900521	0.0365307	NA
1035	gene-CDR20291_1026	none	putative glutamine amidotransferase	-1.25	1e-06	-0.78	0.01	-0.348393	0.226967	0.0682164	0.87836	-0.0516395	0.935291	0.0302079	NA
1036	gene-CDR20291_1027	none	putative amino acid permease	-1.04	3e-07	-0.56	0.02	-0.418504	0.056847	0.217782	0.593551	0.211652	0.652575	0.00564836	0.989382
1037	gene-CDR20291_1028	none	putative acetyltransferase	0.43	0.3	0.59	0.1	-0.1802	0.57545	-0.0719117	0.856538	-0.173653	0.67475	0.0561351	0.850023
1038	gene-CDR20291_1029	fbp	putative fructose-1,6-bisphosphatase	-0.23	0.2	-0.04	0.9	-0.182338	0.342608	-0.415363	0.00672303	-0.220671	0.324176	-0.157974	0.38813
1039	gene-CDR20291_1030	spoIIIAA	stage III sporulation protein AA	-0.71	0.002	-1.51	9e-09	0.78806	9.0298e-05	2.64509	4.04295e-24	1.10417	0.000984506	1.38134	7.74647e-08
1040	gene-CDR20291_1031	spoIIIAB	stage III sporulation protein AB	-1.08	2e-05	-1.53	2e-07	0.40014	0.140198	2.20723	4.43716e-08	0.685574	0.163078	1.05898	0.00725614
1041	gene-CDR20291_1032	spoIIIAC	stage III sporulation protein AC	-1.17	0.02	-1.81	0.002	0.37453	0.328855	2.29907	0.00633374	0.172894	NA	0.173431	NA
1042	gene-CDR20291_1033	spoIIIAD	stage III sporulation protein AD	-1.21	8e-05	-2.25	1e-09	0.905201	0.00883927	1.93058	0.000183398	0.346425	0.50113	0.874138	0.047304
1043	gene-CDR20291_1034	spoIIIAE	stage III sporulation-related protein	-1.41	1e-08	-1.92	2e-11	0.462985	0.0568942	1.85819	3.661e-10	0.280923	0.552201	1.4116	8.64545e-06
1044	gene-CDR20291_1035	spoiIIIAF	putative stage III sporulation protein AF	-1.03	0.0002	-1.52	2e-06	0.428385	0.142421	2.33076	7.58637e-07	0.228263	0.672086	1.78551	8.66018e-06
1045	gene-CDR20291_1036	spoIIIAG	stage iii sporulation protein ag%3B flags: precursor	-0.33	0.08	-1.22	3e-08	0.877804	1.15838e-06	2.87709	2.17556e-35	1.09342	0.000477032	1.65331	5.58515e-13
1046	gene-CDR20291_1037	spoIIIAH	putative stage III sporulation protein AH	-0.27	0.2	-1.35	5e-09	1.07661	7.00079e-09	2.74738	6.33566e-31	1.23549	3.46874e-05	1.40234	2.47094e-12
1047	gene-CDR20291_1038	none	conserved hypothetical protein	0.44	0.003	0.42	0.03	0.0052433	0.981704	0.637398	4.1556e-05	0.169168	0.532817	0.404759	0.0217625
1048	gene-CDR20291_1039	nusB	N utilization substance protein B	1.28	1e-07	1.03	0.0002	0.203372	0.362758	0.351721	0.0648981	0.113568	0.744233	0.188531	0.321558
1049	gene-CDR20291_1040	gcp	probable O-sialoglycoprotein endopeptidase	0.84	0.008	0.73	0.03	0.0459926	0.881708	0.0630457	0.85037	0.0313631	0.950671	0.0174323	0.964907
1050	gene-CDR20291_1041	xseA	exodeoxyribonuclease VII large subunit	0.53	0.006	0.39	0.09	0.11851	0.579697	0.14517	0.520192	0.0982102	0.793348	0.0291197	0.92647
1051	gene-CDR20291_1042	xseB	exodeoxyribonuclease VII small subunit	1.22	0.04	0.69	0.2	0.238627	0.519996	0.0751882	0.877734	0.16126	0.778006	-0.0361661	0.892786
1052	gene-CDR20291_1043	ispA	geranyltranstransferase	0.07	0.8	-0.3	0.2	0.350221	0.092537	-0.113381	0.674172	-0.0987261	0.809971	-0.011403	0.975227
1053	gene-CDR20291_1044	none	putative membrane protein	-0.02	0.9	-0.16	0.5	0.130676	0.54045	0.00152815	0.980146	-0.106337	0.7529	0.0853803	0.718455
1054	gene-CDR20291_1045	dxs	1-deoxy-D-xylulose 5-phosphate synthase	0.7	1e-05	0.5	0.01	0.179963	0.327956	0.00468623	0.985549	-0.0760385	0.82414	0.0634478	0.7821
1055	gene-CDR20291_1046	none	putative RNA methyltransferase	1.36	6e-11	0.78	0.002	0.51392	0.00756572	0.0187277	0.95154	-0.107384	0.746249	0.0973643	0.667683
1056	gene-CDR20291_1047	recN	DNA repair protein	1.55	5e-20	1.02	6e-07	0.486036	0.00322826	0.0243463	0.920897	-0.0449219	0.907272	0.0543534	0.819724
1057	gene-CDR20291_1048	none	putative exported protein	0.87	0.0004	0.68	0.02	0.14601	0.547762	-0.00223098	0.993043	0.181529	0.529021	-0.146146	0.488046
1058	gene-CDR20291_1049	none	putative acetyltransferase	-0.47	0.005	0.03	0.9	-0.470201	0.0177836	-0.0915903	0.773163	0.239289	0.436434	-0.279419	0.176896
1059	gene-CDR20291_1050	bltD	spermine/spermidine acetyltransferase	0.23	0.2	0.56	0.006	-0.328395	0.078958	0.42481	0.0216358	0.193537	0.613413	0.136117	0.562299
1060	gene-CDR20291_1051	spoIVB	stage IV sporulation protein B	0.68	0.06	0.42	0.3	0.173968	0.588479	0.0813443	0.859811	0.332527	0.404609	-0.123182	0.605852
1061	gene-CDR20291_1052	spo0A	stage 0 sporulation protein A	-0.07	0.7	0.47	0.007	-0.532543	0.000358667	0.015377	0.975129	-0.0608651	0.884995	0.0511563	0.851508
1062	gene-CDR20291_1053	none	putative pyrophosphokinase	-0.33	0.06	-0.49	0.01	0.160787	0.424938	-0.0547468	0.840639	-0.182401	0.545228	0.109426	0.590642
1063	gene-CDR20291_1054	none	putative exported protein	-0.22	0.2	-0.09	0.7	-0.121258	0.568855	-0.232683	0.22939	0.0104165	0.98319	-0.188725	0.362415
1064	gene-CDR20291_1055	none	putative glycosyltransferase	-0.38	0.03	-0.29	0.2	-0.0756318	0.733684	-0.267712	0.190602	-0.0337083	0.94652	-0.184741	0.360778
1065	gene-CDR20291_1056	none	putative glycosyltransferase	-0.24	0.2	-0.15	0.5	-0.0821603	0.696141	-0.232614	0.231755	-0.0394582	0.921994	-0.156356	0.427376
1066	gene-CDR20291_1057	none	conserved hypothetical protein	-0.26	0.1	-0.21	0.3	-0.0353416	0.87185	-0.275726	0.146042	-0.00863647	0.984171	-0.219198	0.244929
1067	gene-CDR20291_1058	nudF	ADP-ribose pyrophosphatase	-0.17	0.4	-0.05	0.8	-0.111709	0.603703	-0.205846	0.347354	0.00974592	0.98319	-0.177449	0.366524
1068	gene-CDR20291_1059	none	putative membrane protein	-0.85	0.003	-1.1	0.0003	0.213263	0.516081	-0.247892	0.538466	0.0443227	0.949833	-0.148513	0.504333
1069	gene-CDR20291_1060	xerD1	putative tyrosine recombinase	0.06	0.8	-0.07	0.8	0.123587	0.582895	-0.150958	0.527146	0.0589055	0.887763	-0.170527	0.394253
1070	gene-CDR20291_1061	deoB	phosphopentomutase	0.09	0.6	-0.08	0.7	0.166463	0.377257	-0.0800793	0.747642	0.0524643	0.900521	-0.113637	0.565711
1071	gene-CDR20291_1062	deoD	purine nucleoside phosphorylase	0.2	0.2	0.07	0.7	0.118594	0.547762	0.12369	0.551178	0.106984	0.752015	0.007039	0.985719
1072	gene-CDR20291_1063	deoA	pyrimidine-nucleoside phosphorylase	-0.2	0.4	-0.52	0.05	0.314814	0.175161	0.0383805	0.90962	-0.168536	0.629596	0.145317	0.527956
1073	gene-CDR20291_1064	none	putative exported aminodeoxychorismate lyase	0.57	0.0008	0.54	0.007	0.00991686	0.965775	0.0782479	0.769358	0.189397	0.442186	-0.0884406	0.699486
1074	gene-CDR20291_1065	none	putative O-methyltransferase	0.98	0.0004	0.67	0.03	0.24227	0.292286	-0.437224	0.0320901	0.017361	0.970233	-0.413296	0.0390757
1075	gene-CDR20291_1066	none	putative protease	1.36	1e-16	0.85	3e-05	0.46167	0.00611389	-0.317241	0.0343897	-0.0499208	0.897769	-0.232313	0.162264
1076	gene-CDR20291_1067	none	putative penicillin-binding protein	0.16	0.5	-0.24	0.4	0.382853	0.0922125	0.0298931	0.914247	-0.0249663	0.950171	0.0396965	0.888565
1077	gene-CDR20291_1068	none	site-specific recombinase	0.52	0.002	0.72	0.0004	-0.201605	0.304684	0.307501	0.0944418	0.161234	0.587162	0.106933	0.619567
1078	gene-CDR20291_1069	none	putative lipoprotein	-0.89	7e-08	-0.37	0.06	-0.48717	0.00556469	0.169557	0.512712	0.273914	0.267603	-0.075429	0.765793
1079	gene-CDR20291_1070	none	cell surface protein	-0.43	0.003	0.71	4e-05	-1.14889	1.49457e-14	0.30742	0.114157	0.219804	0.404609	0.0595351	0.819648
1080	gene-CDR20291_1071	none	putative uncharacterized protein	-0.43	0.2	-0.21	0.5	-0.178771	0.543499	-0.170144	0.661894	-0.195369	0.657451	0.00958739	0.98259
1081	gene-CDR20291_1072	none	integrase, catalytic region	-0.68	0.0007	-0.31	0.2	-0.342038	0.0880245	-0.105786	0.734959	-0.191116	0.543361	0.0558386	0.847795
1082	gene-CDR20291_1073	none	hypothetical protein	0.3	0.5	-0.07	0.9	0.310114	0.359305	1.04737	0.00471286	0.707295	0.0434927	0.121887	0.597271
1083	gene-CDR20291_1074	none	putative exported protein	-1.91	2e-07	-1.71	1e-05	-0.098917	0.793171	-0.221896	0.610737	0.117332	0.849983	-0.156466	0.456183
1084	gene-CDR20291_1075	none	putative exported protein	-1.08	0.0004	-0.52	0.1	-0.448701	0.120494	-0.17338	0.671372	-0.316246	0.40483	0.0551101	0.844572
1085	gene-CDR20291_1077	none	putative membrane protein	-0.16	0.6	-0.24	0.5	0.0876446	0.78387	0.10718	0.807343	0.0305979	0.958507	0.0371964	0.906195
1086	gene-CDR20291_1078	none	hypothetical protein	0.75	1e-05	1.52	8e-14	-0.744578	2.60353e-05	0.895819	4.48187e-10	0.456455	0.0302935	0.342109	0.0667043
1087	gene-CDR20291_1079	vanZ	putative teicoplanin resistance protein	1.49	1e-05	0.96	0.01	0.398862	0.122855	0.235537	0.432177	-0.0133128	0.98319	0.17092	0.451872
1088	gene-CDR20291_1080	none	putative phage-related DNA-directed RNA polymerase 7 kDa polypeptide	-3.17	3e-05	-2.94	0.0002	-0.0224027	NA	0.365752	0.270512	0.260798	0.50607	0.0268372	NA
1089	gene-CDR20291_1081	none	putative membrane protein	-0.89	0.2	-0.46	NA	-0.032963	NA	0.139533	0.738552	0.0465895	0.942335	0.0259986	NA
1090	gene-CDR20291_1082	none	putative membrane protein	-0.28	0.6	-0.39	NA	0.150855	0.666451	0.274644	0.532747	0.0696414	0.921597	0.0638685	NA
1091	gene-CDR20291_1083	none	putative membrane protein	0	1	0.02	1	-0.021692	0.95341	-0.176643	0.71052	-0.0914827	0.898331	-0.0298326	NA
1092	gene-CDR20291_1084	none	putative membrane protein	-0.73	0.2	-0.86	0.1	0.144898	0.698804	0.495516	0.264372	0.428881	0.395339	0.0267466	0.912945
1093	gene-CDR20291_1085	efp	elongation factor P	1.06	3e-14	0.92	6e-08	0.110644	0.541606	0.23936	0.171328	0.197174	0.367946	0.0289822	0.920017
1094	gene-CDR20291_1086	none	conserved hypothetical protein	0.56	0.002	0.26	0.3	0.239979	0.33073	0.520568	0.0034151	0.0750488	0.856217	0.385729	0.0383956
1095	gene-CDR20291_1087	rnc	putative ribonuclease III	0.03	0.9	-0.09	0.7	0.123138	0.58659	0.230425	0.265051	0.0679839	0.865563	0.123091	0.562649
1096	gene-CDR20291_1088	none	radical SAM-superfamily protein	0	1	0.17	0.4	-0.163573	0.400762	-0.19496	0.336056	0.0356047	0.938676	-0.191426	0.317325
1097	gene-CDR20291_1089	smc	chromosome partition protein	-0.11	0.5	0.11	0.6	-0.21108	0.254764	-0.277414	0.115208	0.0404671	0.939827	-0.279365	0.15482
1098	gene-CDR20291_1090	ftsY	putative signal recognition particle	-0.21	0.2	-0.16	0.4	-0.043864	0.827503	-0.209677	0.277574	-0.174934	0.581068	-0.0226572	0.937313
1099	gene-CDR20291_1091	none	conserved hypothetical protein	0.08	0.7	0.21	0.4	-0.132461	0.557244	0.371983	0.0162641	0.17575	0.480634	0.156262	0.390264
1100	gene-CDR20291_1092	ffh	signal recognition particle protein	-0.35	0.02	-0.2	0.3	-0.128355	0.518291	0.338949	0.0198721	-0.0358763	0.921597	0.342247	0.0263102
1101	gene-CDR20291_1093	rpsP	30S ribosomal protein S16	0.53	0.0003	0.24	0.2	0.274703	0.114162	0.382345	0.00961412	0.227523	0.374929	0.107957	0.611567
1102	gene-CDR20291_1094	none	conserved hypothetical protein	0.66	0.02	0.03	0.9	0.572426	0.0340344	0.68998	0.000320062	-0.106063	0.757217	0.770007	0.000177757
1103	gene-CDR20291_1095	rimM	putative 16S rRNA processing protein	0.35	0.2	0.12	0.7	0.198663	0.469012	0.254465	0.171328	-0.127051	0.673589	0.344979	0.0408012
1104	gene-CDR20291_1096	trmD	tRNA (Guanine-n(1)-)-methyltransferase	-0.05	0.8	-0.48	0.07	0.425141	0.0474504	-0.0687467	0.798407	-0.190858	0.524778	0.0974973	0.667458
1105	gene-CDR20291_1097	rplS	50S ribosomal protein L19	1.28	3e-15	0.29	0.2	0.962256	1.70559e-10	0.59838	0.000999635	-0.0356878	0.940537	0.590751	0.0028381
1106	gene-CDR20291_1098	none	putative GTPase	0.97	2e-06	-0.19	0.5	1.16211	1.83508e-09	0.0763844	0.752889	-0.210873	0.360501	0.247762	0.157093
1107	gene-CDR20291_1099	none	branched-chain amino acid transport system carrier protein	-2.44	8e-46	0.56	0.002	-3.02253	8.34356e-69	-0.0765591	0.838461	-0.431369	0.146224	0.229097	0.326177
1108	gene-CDR20291_1100	none	branched-chain amino acid transport system carrier protein	-1.77	3e-26	0.06	0.8	-1.8264	4.75762e-25	0.150264	0.384813	-0.0566862	0.898331	0.155589	0.392812
1109	gene-CDR20291_1101	none	putative ribonucleotide-diphosphate reductase	0.63	3e-05	0.19	0.4	0.420487	0.00945392	-0.518457	0.000978203	0.00515227	0.993683	-0.474338	0.00583619
1110	gene-CDR20291_1102	rnhB	ribonuclease HII	0.72	6e-05	0.37	0.1	0.310837	0.130628	-0.498572	0.00425752	-0.102166	0.790051	-0.329643	0.0925266
1111	gene-CDR20291_1103	none	putative FMN-dependent dehydrogenase	-0.37	0.02	-0.49	0.008	0.118934	0.543499	-0.233188	0.216058	-0.371701	0.0386987	0.106706	0.619567
1112	gene-CDR20291_1104	none	hypothetical protein	-2.08	2e-28	-1.57	6e-11	-0.437162	0.052383	-0.31478	0.208648	-0.311382	0.354005	0.00748656	0.982944
1113	gene-CDR20291_1105	none	putative regulatory protein	-0.18	0.3	-0.12	0.6	-0.0486876	0.797318	0.0950678	0.676836	0.0891665	0.81295	-0.000867361	0.998544
1114	gene-CDR20291_1106	none	putative ABC transporter, permease protein	-0.63	0.0009	-0.5	0.03	-0.106996	0.635737	-0.107202	0.701142	0.0600339	0.897817	-0.129425	0.559758
1115	gene-CDR20291_1107	none	putative ABC transporter, permease protein	-0.93	6e-05	-0.7	0.007	-0.176435	0.50261	-0.107231	0.781186	-0.0582949	0.913987	-0.0297996	0.929424
1116	gene-CDR20291_1108	none	ABC transporter, ATP-binding protein	-0.09	0.8	-0.2	0.5	0.116865	0.673464	0.200687	0.534572	0.146998	0.754857	0.023255	0.948441
1117	gene-CDR20291_1109	none	two-component response regulator	0.27	0.5	0.08	0.9	0.149067	0.646052	-0.000271073	0.99888	-0.161655	0.664629	0.100818	0.69135
1118	gene-CDR20291_1110	none	two-component sensor histidine kinase	-0.43	0.2	-0.22	0.5	-0.159558	0.596065	0.309574	0.216921	0.0300213	0.95035	0.200538	0.366662
1119	gene-CDR20291_1111	none	conserved hypothetical protein	-0.31	0.6	0.35	0.5	-0.682409	0.104625	-0.0815882	0.864951	-0.152285	0.797947	0.0148922	NA
1120	gene-CDR20291_1112	none	putative competence protein (putative magnesium chelatase)	0.02	1	0.14	0.7	-0.114924	0.708947	-0.419235	0.21919	-0.336375	0.360068	-0.041005	0.888565
1121	gene-CDR20291_1113	none	putative competence protein	1.71	2e-14	0.73	0.01	0.902229	4.52928e-06	0.0206478	0.944021	-0.0995436	0.769817	0.0927369	0.679789
1122	gene-CDR20291_1114	topA	DNA topoisomerase I	1.38	8e-21	1.08	2e-08	0.268913	0.139312	0.201719	0.220952	0.0754657	0.776982	0.0926639	0.632077
1123	gene-CDR20291_1115	codY	GTP-sensing transcriptional pleiotropic repressor	1.32	8e-21	0.75	2e-05	0.536339	0.000377063	0.440516	0.00280924	0.134708	0.618382	0.256507	0.126353
1124	gene-CDR20291_1116	none	putative ATPase	0.81	0.001	0.11	0.7	0.654326	0.00282985	0.23171	0.3755	0.0438625	0.933077	0.121526	0.613455
1125	gene-CDR20291_1117	none	putative acetyltransferase	0.77	0.03	0.25	0.6	0.442341	0.11491	0.0621025	0.87836	-0.0171267	0.978824	0.0395255	0.90023
1126	gene-CDR20291_1118	none	RRF2-family transcriptional regulator	2.52	5e-26	2.28	2e-16	0.198563	0.362419	-0.690512	9.7748e-05	-0.382703	0.111781	-0.207556	0.326977
1127	gene-CDR20291_1119	iscS2	cysteine desulfurase	0.01	0.9	0.34	0.07	-0.320108	0.0487312	-0.888205	9.56296e-12	-0.0161563	0.970233	-0.848394	1.07652e-07
1128	gene-CDR20291_1120	none	NifU-like protein	0.46	0.002	0.48	0.01	-0.0332517	0.881708	-0.984229	3.63003e-13	-0.0236034	0.955887	-0.931567	4.05602e-08
1129	gene-CDR20291_1121	trmU	putative tRNA (5-methylaminomethyl-2-thiouridylate)-methyltransferase	0.81	9e-08	0.26	0.2	0.513953	0.00162245	-0.0224115	0.923651	-0.152544	0.543573	0.108045	0.573502
1130	gene-CDR20291_1122	alaS	putative alanyl-tRNA synthetase	-0.18	0.3	-0.12	0.6	-0.051304	0.796104	-0.12339	0.563666	-0.0787956	0.836199	-0.03201	0.912665
1131	gene-CDR20291_1123	none	conserved hypothetical protein	-0.33	0.04	-0.01	1	-0.300625	0.0815916	-0.115375	0.620676	-0.0457326	0.906299	-0.0562437	0.821863
1132	gene-CDR20291_1124	none	putative membrane protein	-0.13	0.4	0.01	1	-0.130017	0.467839	-0.0734136	0.732934	0.0324229	0.92782	-0.101207	0.637974
1133	gene-CDR20291_1125	none	putative holliday junction resolvase	1.11	3e-07	0.39	0.2	0.657818	0.00105727	0.268227	0.192461	0.0950268	0.800377	0.132189	0.524865
1134	gene-CDR20291_1126	none	conserved hypothetical protein	-0.12	0.6	-0.51	0.08	0.371196	0.179139	0.492246	0.00551976	0.144503	0.665633	0.292359	0.100013
1135	gene-CDR20291_1127	fur	ferric uptake regulation protein	0.96	5e-10	0.81	0.0003	0.107643	0.647123	0.509648	0.0117923	0.451538	0.106592	0.0118363	0.951756
1136	gene-CDR20291_1128	none	putative membrane-bound metal-dependent hydrolase	0.32	0.1	0.22	0.4	0.0838146	0.723754	-0.241831	0.314556	0.121137	0.753086	-0.28504	0.195611
1137	gene-CDR20291_1129	none	metallo beta-lactamase superfamily protein	0.9	1e-10	0.65	0.0002	0.225979	0.17365	-0.0526959	0.807343	-0.200367	0.351426	0.124876	0.482994
1138	gene-CDR20291_1130	none	putative small acid-soluble spore protein	0.76	0.2	0.2	0.7	0.318004	0.404459	0.996753	0.064848	0.678394	0.204039	0.0485098	0.800898
1139	gene-CDR20291_1131	dacF	D-alanyl-D-alanine carboxypeptidase (penicillin-binding protein)	0.85	2e-05	0.55	0.02	0.251448	0.198938	1.28081	6.99184e-10	1.33081	3.42159e-06	-0.045031	0.88295
1140	gene-CDR20291_1132	none	conserved hypothetical protein	-2.09	2e-22	-1.78	1e-14	-0.244279	0.364129	-0.796016	0.000277785	-0.963317	4.5814e-06	0.0867588	0.739231
1141	gene-CDR20291_1133	none	AraC-family transcriptional regulator	-1.71	1e-17	-1.29	5e-09	-0.3633	0.0926948	-1.03909	6.33009e-08	-0.885108	7.61445e-07	-0.097721	0.694303
1142	gene-CDR20291_1134	none	putative membrane-associated peptidase	1.38	2e-11	0.87	0.001	0.433457	0.0442796	0.0996429	0.688551	-0.0884159	0.809811	0.1582	0.422603
1143	gene-CDR20291_1135	scpA	segregation and condensation protein A	1.39	4e-08	0.96	0.001	0.352045	0.108526	0.0165227	0.95769	0.0611587	0.89236	-0.0366411	0.901334
1144	gene-CDR20291_1136	scpB	segregation and condensation protein B	1.27	5e-09	1	0.0001	0.220206	0.311946	0.0672062	0.793038	0.0271627	0.947944	0.029977	0.918604
1145	gene-CDR20291_1137	none	putative membrane protein	-0.15	0.8	-0.14	0.8	0.0154253	0.970761	0.8765	0.075392	0.663357	0.195825	0.0444648	0.839259
1146	gene-CDR20291_1138	none	conserved hypothetical protein	0.48	0.2	-0.44	0.3	0.966897	0.00370161	1.63113	1.41426e-05	0.978625	0.01364	0.312367	0.21015
1147	gene-CDR20291_1139	none	MarR-family transcriptional regulator	-0.63	0.03	-0.72	0.03	0.112716	0.734007	-0.0688182	0.864663	0.244548	0.527014	-0.208643	0.371231
1148	gene-CDR20291_1140	pepA	putative cytosol aminopeptidase	-0.47	0.004	-0.63	0.003	0.16106	0.468234	0.204266	0.384249	0.0392961	0.92782	0.121313	0.606087
1149	gene-CDR20291_1141	none	putative membrane protein	-0.15	0.8	-0.61	0.2	0.470977	0.17974	0.670233	0.0621284	0.15913	0.775756	0.286153	0.24186
1150	gene-CDR20291_1142	none	hypothetical protein	-0.09	0.9	-0.13	NA	0.059557	0.869597	0.378729	0.362181	0.0800988	0.901819	0.0760596	NA
1151	gene-CDR20291_1143	none	putative pyrophosphohydrolase	-0.73	0.0004	-0.43	0.1	-0.242797	0.306432	0.0218838	0.963089	0.0204959	0.963236	-0.00507698	0.989382
1152	gene-CDR20291_1144	none	putative NAD-dependent deacetylase (Sir2-family regulatory)	-1.03	8e-10	-0.33	0.1	-0.666415	3.68637e-05	-0.134864	0.572675	0.160383	0.667024	-0.235381	0.262116
1153	gene-CDR20291_1145	acd	putative mannosyl-glycoprotein endo-beta-N-acetylglucosamidase	-0.21	0.2	-0.51	0.008	0.303404	0.101357	-0.431113	0.00573001	-0.0890708	0.790051	-0.305451	0.057518
1154	gene-CDR20291_1146	dnaF	DNA polymerase III PolC-type	0.72	1e-06	0.2	0.3	0.488078	0.0025308	-0.173335	0.333406	-0.277641	0.140805	0.0850028	0.685545
1155	gene-CDR20291_1147	none	conserved hypothetical protein	0.94	2e-06	0.41	0.1	0.472742	0.0182882	0.241254	0.210336	0.0966481	0.770508	0.109591	0.608072
1156	gene-CDR20291_1148	nusA	transcription elongation protein	0.38	0.01	0.22	0.3	0.139497	0.43197	0.0616934	0.829917	-0.0994491	0.820858	0.130365	0.531036
1157	gene-CDR20291_1149	none	conserved hypothetical protein	0.93	1e-05	0.76	0.002	0.141292	0.49901	0.276086	0.156643	-0.134536	0.667024	0.366362	0.047304
1158	gene-CDR20291_1150	none	putative ribosomal protein	0.86	3e-05	0.8	0.0005	0.0342177	0.887957	-0.00572391	0.983735	-0.0561716	0.901819	0.0351507	0.912665
1159	gene-CDR20291_1151	infB	translation initiation factor IF-2	0.46	0.002	0.24	0.2	0.203982	0.253534	0.0267702	0.908124	-0.283144	0.246501	0.275342	0.114499
1160	gene-CDR20291_1152	rbfA	ribosome-binding factor A	0.93	1e-08	0.62	0.003	0.271612	0.136878	0.229203	0.287591	-0.193371	0.520951	0.382493	0.0429889
1161	gene-CDR20291_1153	none	putative RNA-binding protein	0.37	0.02	-0.19	0.4	0.542144	0.00159683	-0.238916	0.223633	-0.0830383	0.867975	-0.110685	0.633776
1162	gene-CDR20291_1154	truB	tRNA pseudouridine synthase B	0.84	3e-07	0.24	0.3	0.574841	0.000379039	-0.0725281	0.744749	-0.129464	0.713298	0.0445354	0.874704
1163	gene-CDR20291_1155	ribC	riboflavin biosynthesis protein	2.74	8e-65	2.06	8e-24	0.622556	0.000480066	0.343035	0.0476458	0.327474	0.142408	0.00644788	0.994173
1164	gene-CDR20291_1156	none	hypothetical protein	2.54	6e-15	2.02	4e-07	0.389079	0.139312	0.273992	0.316972	0.326471	0.294124	-0.0381724	0.90353
1165	gene-CDR20291_1157	rpsO	30S ribosomal protein S15	2.59	2e-68	1.77	6e-22	0.77926	1.1754e-06	0.928946	3.07019e-08	0.119089	0.809971	0.718267	0.00121675
1166	gene-CDR20291_1158	none	conserved hypothetical protein	-0.19	0.3	0.27	0.2	-0.45051	0.010878	-0.384842	0.036166	-0.150952	0.632117	-0.17885	0.37797
1167	gene-CDR20291_1159	comR	polyribonucleotide nucleotidyltransferase	1.65	2e-31	1.26	7e-13	0.355009	0.0294677	0.208331	0.199415	0.00126268	0.999626	0.163916	0.387438
1168	gene-CDR20291_1160	none	putative polysaccharide deacetylase	-0.64	0.002	-1.19	5e-07	0.540713	0.00634934	1.54798	2.07653e-12	0.47864	0.0986708	0.959693	1.66879e-05
1169	gene-CDR20291_1161	none	putative peptidase	-0.34	0.03	-0.47	0.02	0.131977	0.538344	0.229613	0.195669	-0.101989	0.736194	0.29257	0.0865858
1170	gene-CDR20291_1162	none	conserved hypothetical protein	0.4	0.2	-0.15	0.7	0.51106	0.056847	0.141297	0.723381	0.0680698	0.908281	0.0389158	0.902906
1171	gene-CDR20291_1163	dapG	aspartokinase	-0.01	1	-0.2	0.3	0.18813	0.27651	0.211074	0.215138	-0.126933	0.638883	0.304178	0.057236
1172	gene-CDR20291_1164	tepA	translocation-enhancing protein TepA	0.19	0.3	-0.08	0.7	0.259741	0.122238	0.44079	0.00869553	-0.000364385	0.998715	0.390836	0.0357678
1173	gene-CDR20291_1165	ftsK	putative DNA translocase	0.58	0.0006	0.15	0.5	0.409224	0.0230111	-0.0376333	0.868295	-0.288906	0.135651	0.217666	0.188486
1174	gene-CDR20291_1166	none	putative ATP/GTP binding protein	0.33	0.1	-0.08	0.8	0.391808	0.0557082	-0.253666	0.183985	-0.204115	0.408676	-0.0387356	0.88864
1175	gene-CDR20291_1167	none	radical SAM-superfamily protein	0.42	0.03	0	1	0.405482	0.0329912	-0.172868	0.395925	-0.0997621	0.753086	-0.0600126	0.807109
1176	gene-CDR20291_1168	pgsA	CDP-diacylglycerol--glycerol-3-phosphate 3-phosphatidyltransferase	-0.09	0.7	-0.17	0.5	0.0823443	0.725196	-0.282711	0.106067	-0.134	0.677513	-0.113772	0.593198
1177	gene-CDR20291_1169	recA	RecA protein (recombinase A)	-1.27	9e-17	-0.58	0.001	-0.650953	5.44466e-05	-0.178527	0.332178	-0.206845	0.420553	0.0266653	0.929573
1178	gene-CDR20291_1170	none	putative nucleic acid-binding protein	-0.68	7e-07	-0.43	0.02	-0.228052	0.170313	-0.0383457	0.877734	-0.0519563	0.891022	0.0122921	0.971371
1179	gene-CDR20291_1171	none	conserved hypothetical protein	-0.22	0.2	-0.13	0.6	-0.0930761	0.622021	-0.0306707	0.897822	0.153139	0.556889	-0.157406	0.375634
1180	gene-CDR20291_1172	sip3	signal peptidase I	0.79	5e-06	0.4	0.07	0.361304	0.041684	0.170647	0.387654	0.0948591	0.77751	0.0559418	0.819724
1181	gene-CDR20291_1173	bacA1	undecaprenyl-diphosphatase	0.61	0.0002	0.41	0.04	0.174978	0.346411	0.144409	0.449206	0.104828	0.719913	0.0277737	0.922404
1182	gene-CDR20291_1174	xerD2	putative tyrosine recombinase	-2.49	9e-54	-1.54	2e-15	-0.898323	3.87214e-07	-0.199412	0.374819	-0.119344	0.753086	-0.0559483	0.839999
1183	gene-CDR20291_1175	none	adenylosuccinate lyase	-1.61	9e-25	-1.19	3e-10	-0.381814	0.0191702	0.213794	0.268456	0.563088	0.00138475	-0.301672	0.0906592
1184	gene-CDR20291_1176	none	MarR-family transcriptional regulator	0.45	0.08	0.19	0.6	0.208592	0.479102	0.168363	0.603907	0.207429	0.596969	-0.0322808	0.918854
1185	gene-CDR20291_1177	malX	PTS system, maltose and glucose-specific IIbc component	-1.04	3e-06	-0.73	0.004	-0.255087	0.254164	-0.0811304	0.803097	-0.101786	0.793582	0.0124666	0.974216
1186	gene-CDR20291_1178	none	RpiR-family transcriptional regulator	-0.49	0.01	-0.24	0.3	-0.22382	0.294729	-0.205379	0.432767	0.0980993	0.79377	-0.23873	0.262726
1187	gene-CDR20291_1179	glvG	maltose-6'-phosphate glucosidase	-0.47	0.009	-0.42	0.05	-0.0356951	0.872704	0.0298811	0.910814	0.0260009	0.951724	0.000501038	0.999423
1188	gene-CDR20291_1180	none	aspartate aminotransferase	-1.46	1e-26	-0.25	0.2	-1.19786	5.52393e-16	0.0874814	0.694245	0.0463182	0.906834	0.0291413	0.915637
1189	gene-CDR20291_1181	none	putative galactose-1-phosphate uridylyltransferase	0.57	0.0002	0.68	0.0002	-0.121172	0.523637	-0.139253	0.514922	0.136448	0.657451	-0.242171	0.176684
1190	gene-CDR20291_1182	exoA	putative exodeoxyribonuclease	0.73	1e-06	0.89	1e-06	-0.167797	0.35457	-0.535082	0.00778438	0.231981	0.503964	-0.810889	6.87146e-08
1191	gene-CDR20291_1183	none	putative exonuclease	0.2	0.3	0.4	0.06	-0.196191	0.319249	-0.0437184	0.872792	0.179969	0.497607	-0.188388	0.322061
1192	gene-CDR20291_1184	none	hypothetical protein	0.33	0.2	0.43	0.1	-0.119139	0.620629	0.109353	0.752889	0.287878	0.330474	-0.119337	0.619567
1193	gene-CDR20291_1185	glnA	glutamine synthetase	0.13	0.4	0.03	0.9	0.0941238	0.645118	-0.229265	0.165197	0.0989815	0.714606	-0.311775	0.0492689
1194	gene-CDR20291_1186	none	putative cell wall biosynthesis protein	0.26	0.3	0.29	0.3	-0.0400186	0.878357	0.160099	0.492519	-0.187372	0.529021	0.298249	0.116265
1195	gene-CDR20291_1187	none	padr-family transcriptional regulator	1.51	0.0008	0.93	0.05	0.374419	0.228878	0.374478	0.223349	-0.0899741	0.891022	0.299126	0.223407
1196	gene-CDR20291_1188	none	putative membrane protein	0.9	6e-05	0.73	0.005	0.135767	0.547762	0.220733	0.280386	0.00771671	0.984663	0.169812	0.386647
1197	gene-CDR20291_1189	none	putative exported protein	0.93	3e-05	0.73	0.004	0.155563	0.486215	0.151163	0.541246	0.0041867	0.99245	0.111669	0.613455
1198	gene-CDR20291_1190	none	putative lipoprotein	2	4e-25	1.52	8e-11	0.420084	0.0208788	0.112035	0.597778	0.135756	0.650802	-0.0300282	0.938245
1199	gene-CDR20291_1191	none	putative lantibiotic ABC transporter, ATP-binding protein	-0.63	0.2	0.12	0.8	-0.701626	0.0642899	-0.0716625	0.883058	-0.162589	0.779133	0.029596	0.912858
1200	gene-CDR20291_1192	none	putative lantibiotic ABC transporter, permease protein	-1.19	0.009	-0.26	0.5	-0.755327	0.0475371	-0.33485	0.439699	-0.463205	0.324176	0.0198444	0.939521
1201	gene-CDR20291_1193	none	putative lantibiotic ABC transporter, permease protein	0.39	0.5	0.55	0.3	-0.19687	0.590153	-0.106515	0.817544	0.010826	0.985431	-0.0549151	0.834777
1202	gene-CDR20291_1194	none	lantibiotic two-component sensor histidine kinase	-0.07	0.8	-0.41	0.07	0.333979	0.0878254	-0.101246	0.699513	0.161694	0.584357	-0.22868	0.253557
1203	gene-CDR20291_1195	none	putative pyridoxine kinase	-2.98	7e-96	-2.68	3e-46	-0.264491	0.194036	-0.216526	0.373576	-0.206349	0.498377	-0.00716321	0.985921
1204	gene-CDR20291_1196	none	putative exported protein	1.63	2e-07	0.67	0.07	0.837736	0.000287483	1.49479	2.0611e-08	1.50745	3.163e-08	-0.00870561	0.982944
1205	gene-CDR20291_1197	cspB	putative cold shock protein	-0.31	0.03	-0.52	0.01	0.213196	0.329573	0.595622	0.000195104	-0.126705	0.727928	0.690403	0.000897861
1206	gene-CDR20291_1198	none	putative regulatory protein	0.32	0.07	0.47	0.02	-0.155808	0.455362	0.0605024	0.797167	0.177533	0.460354	-0.101694	0.607051
1207	gene-CDR20291_1199	none	putative peptidyl-prolyl isomerase	1.3	3e-18	1.55	2e-17	-0.236554	0.183517	0.189847	0.307939	0.218938	0.343193	-0.0291927	0.929573
1208	gene-CDR20291_1200	none	putative membrane protein	-0.87	0.0003	-0.79	0.005	-0.0321585	0.917632	0.0371399	0.928403	0.123728	0.809971	-0.0565657	0.847971
1209	gene-CDR20291_1201	none	putative phage-related protein	-0.88	0.0008	-0.3	0.3	-0.50954	0.0395729	-0.33057	0.284494	-0.163566	0.674267	-0.0979565	0.701067
1210	gene-CDR20291_1202	none	putative phage repressor	-0.64	0.01	-0.09	0.8	-0.506415	0.0281061	0.332823	0.213215	0.110122	0.808525	0.148624	0.522599
1211	gene-CDR20291_1203	none	putative phage regulatory protein	-1.46	0.02	-0.89	0.1	-0.146342	0.685669	-0.854694	0.0777149	-1.91706	0.000392021	0.0755569	NA
1212	gene-CDR20291_1204	none	conserved hypothetical protein	-0.56	0.2	0.15	0.7	-0.673769	0.0718745	-1.58054	0.000150824	-1.5497	6.0586e-05	-0.00964707	0.974216
1213	gene-CDR20291_1205	none	hypothetical protein	-2.07	3e-30	-1.47	4e-12	-0.546113	0.00592696	-2.03844	1.12893e-39	-1.93414	1.55753e-13	-0.0312114	0.922794
1214	gene-CDR20291_1206	none	putative phage protein	-1.69	2e-20	-1.19	1e-09	-0.448445	0.0293639	-1.8115	9.62771e-29	-2.16483	5.94881e-29	0.237635	0.279638
1215	gene-CDR20291_1207	none	putative phage protein	-1.93	9e-23	-1.18	7e-09	-0.691599	0.000807137	-1.80803	2.13564e-30	-2.20306	1.21076e-39	0.287951	0.170395
1216	gene-CDR20291_1208	none	conserved hypothetical protein	-1.96	1e-23	-1.19	3e-08	-0.695818	0.00108112	-1.98978	2.04322e-39	-2.20042	2.61458e-29	0.134128	0.566721
1217	gene-CDR20291_1209	none	hypothetical protein	-1.3	7e-06	-0.69	0.05	-0.41726	0.202748	-1.72197	1.13832e-11	-2.39134	2.2904e-17	0.249619	0.274778
1218	gene-CDR20291_1210	none	putative phage protein	-1.65	2e-22	-1.43	6e-16	-0.186434	0.38441	-1.90339	1.66133e-39	-2.4631	4.05158e-25	0.442223	0.0600708
1219	gene-CDR20291_1211	none	putative phage protein	-1.45	2e-13	-1.21	1e-07	-0.186441	0.464456	-1.85786	5.5771e-22	-2.37175	7.35351e-24	0.303106	0.213756
1220	gene-CDR20291_1212	none	putative phage cell wall hydrolase	-1.53	8e-19	-1.33	2e-10	-0.154655	0.516081	-1.81821	8.99262e-31	-2.48054	2.46721e-28	0.535733	0.0275583
1221	gene-CDR20291_1213	none	hypothetical protein	-1.77	6e-12	-1.47	3e-06	-0.191294	0.559137	-1.90745	4.48415e-20	-2.39703	1.2701e-15	0.205227	0.366802
1222	gene-CDR20291_1214	none	phage protein	-1.66	8e-13	-1.28	5e-08	-0.297092	0.27651	-1.92126	1.60907e-25	-2.35807	1.19304e-25	0.25981	0.26888
1223	gene-CDR20291_1215	none	phage protein	-1.77	4e-20	-1.23	1e-08	-0.469954	0.0415703	-1.49757	7.05341e-18	-1.3361	1.51218e-05	-0.0392892	0.90023
1224	gene-CDR20291_1216	none	phage protein	-2.14	2e-26	-2.11	7e-21	-0.0215105	0.941554	-1.97563	3.99571e-21	-2.30537	0.000570295	0.266484	0.258959
1225	gene-CDR20291_1217	none	putative phage tail fiber protein	-1.87	1e-20	-1.55	3e-13	-0.267959	0.26008	-2.10438	2.57693e-34	-2.42621	8.86481e-16	0.157613	0.501165
1226	gene-CDR20291_1218	none	putative phage protein	-1.71	4e-24	-1.56	5e-17	-0.127114	0.552044	-1.9445	4.67612e-47	-2.30269	9.62748e-23	0.251015	0.25549
1227	gene-CDR20291_1219	none	putative phage-related protein	-1.25	3e-06	-1.32	3e-06	0.0726593	0.823533	-1.8112	2.03255e-15	-2.22161	3.71526e-19	0.170666	0.454291
1228	gene-CDR20291_1220	none	putative membrane protein	-0.52	0.1	-0.3	0.4	-0.153754	0.635737	-0.911115	0.000425338	-0.942392	0.000365015	0.00809034	0.984651
1229	gene-CDR20291_1221	none	putative membrane protein	0.68	0.0001	-0.05	0.8	0.709208	5.48808e-05	0.146206	0.455299	0.108006	0.701154	0.0248709	0.933216
1230	gene-CDR20291_1222	none	putative phage regulatory protein	0.67	0.0004	1.59	1e-17	-0.893554	1.14518e-06	-0.0986108	0.723489	-0.0391567	0.933077	-0.0448951	0.872885
1231	gene-CDR20291_1223	none	putative phage regulatory protein	-2.13	8e-07	-0.95	0.02	-0.859925	0.0349958	-0.913277	0.0659079	-0.346487	0.492461	-0.0998427	NA
1232	gene-CDR20291_1224	none	hypothetical protein	-1.43	2e-06	-0.59	0.06	-0.718043	0.0128035	-0.0627185	0.895045	-0.0684356	0.921597	0.00108996	0.998685
1233	gene-CDR20291_1225	none	putative phage regulatory protein	0.03	0.9	-0.05	0.8	0.0770846	0.716497	0.362014	0.0436482	0.247763	0.333057	0.080191	0.715158
1234	gene-CDR20291_1226	none	putative transporter	0.85	0.0002	0.88	0.0006	-0.0546479	0.832828	0.0650371	0.850409	0.312945	0.230282	-0.196536	0.35491
1235	gene-CDR20291_1227	none	TetR-family transcriptional regulator	0.42	0.4	0.38	0.4	-0.0386166	0.92164	-0.0231279	0.963268	0.292552	0.532962	-0.130277	0.534274
1236	gene-CDR20291_1228	glpK2	glycerol kinase	-0.56	0.0002	-0.46	0.03	-0.0839237	0.706952	0.266141	0.215283	0.330419	0.142283	-0.0506966	0.851962
1237	gene-CDR20291_1229	none	GntR-family transcriptional regulator	0.16	0.4	0.52	0.01	-0.346666	0.0505046	-0.144502	0.506377	-0.0533787	0.901819	-0.0749243	0.73786
1238	gene-CDR20291_1230	none	conserved hypothetical protein	0.08	0.9	-0.82	0.07	0.924835	0.0164757	0.774127	0.000492187	0.513027	0.078482	0.13466	0.57611
1239	gene-CDR20291_1231	none	probable transporter	-0.15	0.7	-1.22	0.006	1.06053	0.00460233	0.54711	0.0239164	0.636703	0.0183814	-0.0656156	0.807109
1240	gene-CDR20291_1232	none	putative allophanate hydrolase subunit 1	0.33	0.5	-0.61	0.2	1.06496	0.0200278	0.581088	0.0347995	0.520187	0.129906	0.0151183	0.970025
1241	gene-CDR20291_1233	none	putative allophanate hydrolase subunit 2	-0.24	0.5	-1.17	0.002	0.884413	0.00864914	0.534408	0.0156795	0.549764	0.0664655	-0.0287538	0.936386
1242	gene-CDR20291_1234	none	putative transcriptional regulator	1.9	2e-22	1.31	7e-08	0.519839	0.0133822	0.207113	0.313799	0.144652	0.646109	0.0406573	0.891463
1243	gene-CDR20291_1235	none	putative chloromuconate cycloisomerase	-0.85	0.2	-0.19	NA	-0.285255	0.408313	-0.0160038	0.965624	0.0777634	0.900521	-0.0207507	NA
1244	gene-CDR20291_1236	none	putative membrane protein	-1.32	0.02	-0.59	0.2	-0.317732	0.397588	-0.0457474	0.924008	-0.112621	0.867403	0.0157558	NA
1245	gene-CDR20291_1237	none	putative esterase	0.68	0.04	0.55	0.1	0.0707686	0.818574	0.34402	0.298714	0.322363	0.411372	0.0064198	0.989382
1246	gene-CDR20291_1238	none	putative endoribonuclease	0.89	7e-10	0.49	0.01	0.358674	0.0379227	0.389247	0.02984	0.384254	0.0888769	-0.00781012	0.982944
1247	gene-CDR20291_1239	none	putative membrane protein	2.23	2e-24	1.7	7e-11	0.471917	0.0104051	1.03416	2.70798e-11	1.17452	3.7758e-14	-0.106472	0.613455
1248	gene-CDR20291_1240	none	putative oxidoreductase	0.88	5e-06	0.79	0.0003	0.0648544	0.770256	0.123459	0.608527	-0.182722	0.519991	0.254198	0.17979
1249	gene-CDR20291_1241	none	putative membrane protein	-0.31	0.5	0.01	1	-0.0964719	0.771808	0.128082	0.740609	0.173259	0.746249	0.0179267	0.892585
1250	gene-CDR20291_1242	none	putative amino acid amidase	0.24	0.2	-0.01	1	0.235927	0.18268	0.171223	0.366906	0.0782556	0.853229	0.0625847	0.800898
1251	gene-CDR20291_1243	none	conserved hypothetical protein	0.13	0.6	0.25	0.3	-0.125952	0.593008	0.750113	3.39686e-05	0.18048	0.672086	0.411612	0.0838136
1252	gene-CDR20291_1244	none	putative peptidase	0	1	-0.74	0.002	0.726475	0.000481163	1.55124	3.15984e-14	0.593455	0.0164511	0.85762	2.29733e-05
1253	gene-CDR20291_1245	none	putative muramoyltetrapeptide carboxypeptidase	0.42	0.04	0.49	0.04	-0.0770934	0.739719	0.0319463	0.932845	0.304131	0.362547	-0.197777	0.384186
1254	gene-CDR20291_1246	none	conserved hypothetical protein	0.88	6e-07	0.71	0.0007	0.138716	0.49558	0.308967	0.104497	0.14164	0.628644	0.125091	0.557567
1255	gene-CDR20291_1247	none	conserved hypothetical protein	0.06	0.8	0.01	1	0.0478467	0.827349	0.223117	0.288595	0.16572	0.583963	0.0390869	0.888565
1256	gene-CDR20291_1248	glpQ	glycerophosphoryl diester phosphodiesterase	0.56	0.03	0.24	0.4	0.268657	0.280894	0.302695	0.236518	0.288617	0.423542	-0.00676523	0.988172
1257	gene-CDR20291_1249	none	putative nonribosomal peptide synthetase	0.21	0.2	-0.18	0.4	0.378624	0.0229976	0.829016	6.84497e-09	0.368274	0.0535383	0.402478	0.00817889
1258	gene-CDR20291_1250	none	putative oligopeptide transporter	-2.95	8e-88	-2.26	3e-36	-0.666963	8.35228e-06	-0.172801	0.387654	-0.093431	0.782222	-0.0580228	0.821863
1259	gene-CDR20291_1251	none	conserved hypothetical protein	-2.63	7e-58	-2.41	6e-24	-0.167804	0.540862	-0.295136	0.298714	-0.00868239	0.984663	-0.177925	0.446658
1260	gene-CDR20291_1252	none	ABC transporter, ATP-binding protein	0.59	0.0002	0.31	0.1	0.254551	0.137267	0.149258	0.437759	-0.0394382	0.918832	0.157789	0.377451
1261	gene-CDR20291_1253	none	putative exported protein	0.54	0.003	0.34	0.1	0.177382	0.388992	0.0886045	0.747567	-0.0599797	0.895925	0.11801	0.577103
1262	gene-CDR20291_1254	none	GntR-family transcriptional regulator	0.3	0.2	0.15	0.6	0.131259	0.593982	0.0115171	0.965624	-0.237895	0.318083	0.206639	0.269882
1263	gene-CDR20291_1255	ddl	D-alanine--D-alanine ligase B	-0.2	0.4	0.1	0.7	-0.287559	0.191027	0.238441	0.146096	-0.241193	0.269844	0.455626	0.0028381
1264	gene-CDR20291_1256	none	putative competence protein	0.16	0.5	0.37	0.1	-0.213696	0.228611	-0.052881	0.832738	0.00136166	0.998715	-0.0450952	0.864468
1265	gene-CDR20291_1257	none	putative hydrolase	0.12	0.5	0.25	0.3	-0.127416	0.528758	-0.090746	0.715011	0.0252591	0.9544	-0.0937106	0.676032
1266	gene-CDR20291_1258	none	conserved hypothetical protein	2.19	5e-22	1	0.0008	1.07053	1.03333e-05	0.107735	0.738102	0.161257	0.649709	-0.0386296	0.90023
1267	gene-CDR20291_1259	none	sigma-54 dependent regulatory protein	-1.17	3e-07	-0.6	0.02	-0.491333	0.0388721	0.143974	0.686905	-0.0635012	0.904042	0.130546	0.590664
1268	gene-CDR20291_1260	none	putative membrane protein	0.66	0.03	0.02	1	0.599028	0.0146985	0.264547	0.39222	0.180127	0.648939	0.0502158	0.869244
1269	gene-CDR20291_1261	none	putative radical SAM-superfamily protein	2	6e-29	1.57	1e-13	0.387714	0.0238248	0.444681	0.00511018	0.183077	0.478659	0.209328	0.249354
1270	gene-CDR20291_1262	none	putative membrane protein	1.49	0.01	0.49	0.2	-0.0515202	0.823533	0.086028	0.773755	0.0833105	0.870871	0.00923013	0.936386
1271	gene-CDR20291_1263	none	putative membrane protein	-1.06	0.02	-1.48	0.003	0.317646	0.385506	1.67495	0.000183398	0.49948	0.312857	0.553022	0.0904021
1272	gene-CDR20291_1264	none	putative ATP-binding protein	-1	2e-08	-0.83	0.0004	-0.127813	0.596913	0.588561	0.000993847	0.101252	0.765752	0.416847	0.0360809
1273	gene-CDR20291_1265	none	putative drug/sodium antiporter	-0.09	0.7	0	1	-0.0800125	0.740061	-0.172338	0.558806	-0.0311884	0.949833	-0.092682	0.717686
1274	gene-CDR20291_1266	none	putative signaling protein	-0.71	1e-05	-0.58	0.003	-0.114709	0.553189	0.0961212	0.715011	0.110455	0.733598	-0.0140391	0.967756
1275	gene-CDR20291_1267	none	putative signaling protein	1.08	0.0001	0.57	0.08	0.420997	0.0736548	-0.132149	0.676836	0.211224	0.563064	-0.253658	0.266486
1276	gene-CDR20291_1268	none	putative signaling protein	0.91	2e-06	0.6	0.01	0.27062	0.151857	0.0336964	0.903584	0.0856333	0.825206	-0.0439645	0.874704
1277	gene-CDR20291_1269	none	MerR-family transcriptional regulator	-0.13	0.7	-0.28	0.4	0.155946	0.554298	-0.000757722	0.998257	0.264012	0.434595	-0.177969	0.440475
1278	gene-CDR20291_1270	none	hypothetical protein	-0.1	0.8	0.04	0.9	-0.11986	0.731339	0.148385	0.757342	0.0732749	0.918268	0.0318646	0.912858
1279	gene-CDR20291_1271	none	hypothetical protein	-1.63	9e-15	-0.98	5e-06	-0.573842	0.0106466	-0.00618055	0.985549	-0.331575	0.350645	0.20028	0.391706
1280	gene-CDR20291_1272	none	putative membrane protein	-1.82	2e-23	-1.72	7e-14	-0.0671136	0.790205	0.150517	0.541744	0.0807281	0.838432	0.0484976	0.862688
1281	gene-CDR20291_1273	none	putative isochorismatase	0.51	0.01	0.41	0.09	0.0712919	0.754086	0.159617	0.582237	0.376457	0.265804	-0.169673	0.450481
1282	gene-CDR20291_1274	none	putative transcriptional regulator	0.34	0.3	-0.02	1	0.317641	0.282079	-0.0502064	0.901551	0.122485	0.809971	-0.10541	0.674986
1283	gene-CDR20291_1275	none	hypothetical protein	1.01	0.2	0.18	NA	0.289101	0.351944	0.0251239	0.960901	0.070966	0.917303	-0.0105353	NA
1284	gene-CDR20291_1276	none	conserved hypothetical protein	-0.68	0.003	-0.15	0.6	-0.48474	0.0279137	0.0558785	0.882533	0.186762	0.624828	-0.0831297	0.749223
1285	gene-CDR20291_1277	none	putative uncharacterized protein	-0.41	0.04	-0.14	0.6	-0.241323	0.239426	-0.152605	0.581631	-0.317893	0.220128	0.108812	0.659642
1286	gene-CDR20291_1278	none	transcriptional regulator, arac family protein	-0.14	0.4	0.11	0.6	-0.235396	0.238273	-0.00259557	0.990167	-0.13416	0.634516	0.106687	0.594334
1287	gene-CDR20291_1279	none	putative exported polysaccharide deacetylase	0.86	0.0003	0.49	0.08	0.313814	0.138426	1.85471	1.06772e-11	1.75327	4.0049e-08	0.0375056	0.910932
1288	gene-CDR20291_1280	none	putative exonuclease	0.59	0.002	0.29	0.2	0.270718	0.156094	-0.0376863	0.896129	0.190463	0.528234	-0.180559	0.384898
1289	gene-CDR20291_1281	none	putative ribonuclease	1.05	6e-05	0.56	0.07	0.392994	0.106439	0.0812585	0.817522	0.131215	0.744233	-0.0341878	0.913959
1290	gene-CDR20291_1282	none	putative bifunctional protein: peroxiredoxin/chitinase	0.56	0.002	1.07	6e-08	-0.485558	0.0160409	0.134087	0.634829	1.23316	4.71865e-05	-1.08855	3.4924e-05
1291	gene-CDR20291_1283	none	putative membrane protein	-0.58	0.0002	-0.24	0.2	-0.307803	0.0857127	0.294214	0.165197	-0.0487458	0.926676	0.293785	0.134082
1292	gene-CDR20291_1284	none	putative membrane protein	0.32	0.1	-0.05	0.8	0.34759	0.0619723	-0.135992	0.559723	0.0360147	0.932701	-0.143428	0.469279
1293	gene-CDR20291_1285	none	putative exported protein	0.08	0.6	-0.22	0.3	0.299679	0.0778923	-0.00412562	0.985549	0.0130413	0.971513	-0.0170872	0.954126
1294	gene-CDR20291_1286	none	putative sigma-54-dependent transcriptional regulator	0.54	0.009	-0.12	0.7	0.614375	0.00900902	-0.107499	0.655907	0.120881	0.707926	-0.190344	0.322146
1295	gene-CDR20291_1287	none	putative multiprotein complex assembly protein	0.52	0.001	-0.25	0.2	0.752569	3.74168e-05	0.189066	0.291023	0.458682	0.0174568	-0.236438	0.184054
1296	gene-CDR20291_1288	none	putative membrane protein	1.06	4e-06	0.76	0.005	0.248443	0.265345	-0.156285	0.516953	0.150391	0.627164	-0.277159	0.153652
1297	gene-CDR20291_1289	none	putative membrane protein	1.52	3e-15	1	9e-06	0.476772	0.00369991	-0.0287156	0.92064	0.127774	0.723308	-0.135671	0.49244
1298	gene-CDR20291_1290	none	putative membrane protein	0.45	0.003	0.5	0.008	-0.0578039	0.776333	-0.12523	0.582237	0.130294	0.696473	-0.227635	0.195611
1299	gene-CDR20291_1291	none	hypothetical protein	-0.25	0.2	-0.21	0.4	-0.0228021	0.925396	0.0587262	0.865554	-0.00479143	0.990641	0.0369803	0.905781
1300	gene-CDR20291_1292	none	putative exported protein	0.08	0.7	0.17	0.5	-0.096949	0.635737	0.00438218	0.98904	0.128989	0.707926	-0.0913084	0.675377
1301	gene-CDR20291_1293	none	putative exported polysaccharide deacetylase	0.23	0.2	0.31	0.1	-0.083387	0.674835	0.114708	0.634829	0.208342	0.40887	-0.0774518	0.736339
1302	gene-CDR20291_1294	pabA	para-aminobenzoate synthase glutamine amidotransferase component II	-0.09	0.6	-0.03	0.9	-0.0570257	0.787389	0.0967504	0.740245	0.0770034	0.856492	0.0112046	0.975603
1303	gene-CDR20291_1295	pabB	para-aminobenzoate synthase component I	0.13	0.4	0.19	0.4	-0.058247	0.765502	-0.0361602	0.884824	0.0155764	0.970233	-0.0443432	0.864177
1304	gene-CDR20291_1296	pabC	putative aminodeoxychorismate lyase	-0.3	0.1	-0.17	0.5	-0.111695	0.59538	-0.316052	0.175477	0.141592	0.758519	-0.362132	0.135513
1305	gene-CDR20291_1297	none	conserved hypothetical protein	-0.84	3e-07	-0.72	0.0001	-0.100417	0.633758	-0.440316	0.0232852	0.146606	0.741417	-0.543446	0.0169182
1306	gene-CDR20291_1298	folE	putative GTP cyclohydrolase I	-0.27	0.08	-0.33	0.1	0.0597047	0.776333	-0.242527	0.157924	-0.0503483	0.898331	-0.160526	0.381941
1307	gene-CDR20291_1299	folP	dihydropteroate synthase	-0.37	0.01	-0.34	0.06	-0.0209516	0.918133	-0.361864	0.035984	-0.0813084	0.839998	-0.244342	0.153657
1308	gene-CDR20291_1300	folB	dihydroneopterin aldolase	-0.29	0.1	-0.48	0.03	0.186188	0.383614	-0.517944	0.00844224	0.0313048	0.950973	-0.48284	0.0299904
1309	gene-CDR20291_1301	folK	2-amino-4-hydroxy-6-hydroxymethyldihydropteridi ne pyrophosphokinase	-0.41	0.007	-0.44	0.04	0.0411113	0.865681	-0.427585	0.00859154	-0.0416033	0.929745	-0.33466	0.0712564
1310	gene-CDR20291_1302	none	putative chorismate biosynthesis-related protein	-0.28	0.07	-0.39	0.03	0.118976	0.528346	-0.30314	0.058441	-0.0940423	0.758819	-0.177074	0.322327
1311	gene-CDR20291_1303	dnaG	DNA primase	-1.87	6e-36	-1.09	2e-09	-0.732333	1.05401e-05	-0.384715	0.00947139	-0.0126106	0.97626	-0.324864	0.0622763
1312	gene-CDR20291_1304	rpoD1	RNA polymerase sigma factor (sigma-43)	-1.31	4e-21	-0.95	2e-08	-0.324285	0.0412887	-0.0162368	0.95931	-0.101404	0.744233	0.061882	0.777781
1313	gene-CDR20291_1305	none	conserved hypothetical protein	-0.81	0.0001	-0.77	0.002	-0.00662573	0.979623	-0.194848	0.546621	-0.0620807	0.904042	-0.0836035	0.74884
1314	gene-CDR20291_1306	none	conserved hypothetical protein	-0.08	0.7	0.07	0.8	-0.13872	0.484166	-0.0706511	0.799698	0.0713148	0.867403	-0.112127	0.614361
1315	gene-CDR20291_1307	wrbA	putative flavoprotein	0.06	0.8	0.07	0.8	-0.0108221	0.958197	-0.0992548	0.658665	-0.230811	0.320708	0.0973499	0.618115
1316	gene-CDR20291_1308	none	putative 5-nitroimidazole reductase	0.49	0.0005	0.45	0.02	0.0283283	0.891011	-0.0478693	0.858326	0.0790723	0.84668	-0.11639	0.534498
1317	gene-CDR20291_1309	none	putative phosphohydrolase	0.2	0.3	0.15	0.5	0.0448588	0.842236	0.0532451	0.858326	0.175333	0.539075	-0.108915	0.629311
1318	gene-CDR20291_1310	none	putative membrane protein	-0.48	0.008	-0.22	0.3	-0.238159	0.220364	-0.167846	0.526952	0.0959708	0.779133	-0.205884	0.326977
1319	gene-CDR20291_1311	none	GntR-family transcriptional regulator	-0.73	1e-05	-0.55	0.01	-0.151376	0.497979	-0.099293	0.740609	-0.046755	0.921597	-0.0380793	0.901905
1320	gene-CDR20291_1312	none	putative membrane protein	-0.12	0.6	0.25	0.3	-0.360549	0.0527953	-0.116754	0.738583	0.565361	0.0351965	-0.626335	0.0169182
1321	gene-CDR20291_1313	none	two-component response regulator	1.19	0.001	0.56	0.2	0.485679	0.0942229	0.0777133	0.860316	0.169205	0.71704	-0.0453653	0.878717
1322	gene-CDR20291_1314	none	two-component sensor kinase	0.84	0.001	0.38	0.2	0.393546	0.0836571	-0.0256318	0.945086	0.00526197	0.991656	-0.0233609	0.951756
1323	gene-CDR20291_1315	none	ABC transporter, ATP-binding protein	0.96	0.002	0.78	0.03	0.101232	0.734773	-0.0753041	0.846696	0.0731642	0.900521	-0.0883505	0.731305
1324	gene-CDR20291_1316	none	ABC transporter, permease protein	0.68	0.0008	0.37	0.1	0.27183	0.168889	0.0316343	0.918255	0.272063	0.314634	-0.194903	0.339283
1325	gene-CDR20291_1317	none	putative iron-sulfur protein	-0.22	0.1	0.31	0.09	-0.531515	0.000528242	0.0804229	0.734785	-0.160594	0.593502	0.201682	0.277532
1326	gene-CDR20291_1318	none	cell surface protein (putative penicillin-binding protein)	-0.2	0.2	0.36	0.05	-0.55718	0.000278361	-0.173426	0.334175	0.0509659	0.869329	-0.202236	0.222221
1327	gene-CDR20291_1319	none	putative phage shock protein	2.35	2e-07	1.66	0.002	0.433507	0.177021	-1.91552	1.02033e-07	-0.181766	0.701154	-1.64762	9.46581e-06
1328	gene-CDR20291_1320	none	putative membrane protein (putative phage infection protein)	2.48	7e-48	1.75	2e-15	0.666035	0.000176656	0.213003	0.214645	0.386087	0.0413311	-0.148899	0.42736
1329	gene-CDR20291_1321	none	ABC transporter, ATP-binding/permease protein	-0.29	0.1	-0.31	0.2	0.0283347	0.906717	0.219419	0.379394	0.343424	0.137449	-0.0985935	0.675896
1330	gene-CDR20291_1322	none	ABC transporter, ATP-binding/permease protein	0.57	0.003	0.27	0.2	0.27138	0.166771	-0.199971	0.378166	0.182581	0.504351	-0.338685	0.0796166
1331	gene-CDR20291_1323	none	putative ruberythrin	-1.6	2e-25	-0.66	0.1	-0.424141	0.261024	-1.22356	1.85043e-16	-0.516553	0.00525096	-0.658604	7.41563e-06
1332	gene-CDR20291_1324	none	putative uncharacterized protein	1.12	2e-12	0.76	9e-05	0.327611	0.04861	1.08459	2.75897e-11	0.673928	0.000930918	0.335651	0.0240705
1333	gene-CDR20291_1325	none	putative hydrolase	1.12	2e-14	0.52	0.006	0.560885	0.000311974	1.07716	1.63028e-14	0.699203	3.29449e-05	0.323798	0.0339821
1334	gene-CDR20291_1326	none	putative ferrous iron transport protein	7.12	2e-227	6.96	2e-157	0.131513	0.572585	6.74067	0	7.01515	0	-0.233164	0.1475
1335	gene-CDR20291_1327	feoA1	putative ferrous iron transport protein A	8.09	9e-167	8.03	3e-140	0.0541141	0.834985	7.6756	1.42273e-226	7.67135	1.20274e-180	0.000546477	0.999423
1336	gene-CDR20291_1328	feoB1	ferrous iron transport protein B	7.79	0	8	0	-0.198771	0.235749	7.5878	0	7.95158	0	-0.319419	0.0477976
1337	gene-CDR20291_1329	none	putative exported protein	7.6	1e-105	7.49	1e-81	0.0825449	0.762535	6.9915	6.86543e-159	7.47619	4.39281e-156	-0.397895	0.0392452
1338	gene-CDR20291_1330	none	conserved hypothetical protein	-0.03	0.9	-0.31	0.1	0.271922	0.123002	0.295239	0.0959411	0.405375	0.0289946	-0.0960457	0.644159
1339	gene-CDR20291_1331	ssuC	putative aliphatic sulfonate ABC transporter, permease protein	0.18	0.3	0.27	0.2	-0.0860086	0.697402	0.421665	0.0250379	0.752075	0.000306384	-0.268096	0.180026
1340	gene-CDR20291_1332	ssuB	putative aliphatic sulfonates ABC transporter, ATP-binding protein	0.42	0.02	0.25	0.2	0.145961	0.463136	0.445837	0.0197719	0.68283	0.000489878	-0.182825	0.364701
1341	gene-CDR20291_1333	ssuA	putative aliphatic sulfonates ABC transporter, substrate-binding lipoprotein	-2.75	7e-80	-1.49	3e-16	-1.21207	2.67556e-15	-0.88668	6.66099e-09	-0.714647	7.55021e-05	-0.129986	0.476258
1342	gene-CDR20291_1334	none	conserved hypothetical protein	3.18	2e-49	2.02	3e-14	1.0972	1.80466e-11	4.13644	8.83703e-81	5.56712	2.39391e-181	-1.38912	2.73367e-16
1343	gene-CDR20291_1335	none	putative lipoprotein	0.61	0.009	0.29	0.3	0.283204	0.20655	0.863377	0.000802462	1.28881	1.29322e-08	-0.2583	0.253409
1344	gene-CDR20291_1336	none	hypothetical protein	1.37	0.003	1.3	0.006	-0.00494818	0.988051	0.190869	0.651579	0.0542799	0.933543	0.0666289	0.800898
1345	gene-CDR20291_1337	none	putative transcriptional regulator	-0.28	0.4	-0.28	0.5	0.0194683	0.956291	-0.0455618	0.90404	0.215544	0.542765	-0.179783	0.433633
1346	gene-CDR20291_1339	metN	D-methionine ABC transporter, ATP-binding protein	-0.24	0.3	-0.36	0.2	0.129746	0.597556	-0.0820956	0.791327	-0.0825787	0.843937	-0.00375196	0.998685
1347	gene-CDR20291_1340	metI	putative D-methionine ABC transporter, permease protein	-1.01	2e-05	-0.97	0.0003	-0.0120712	0.967017	0.0148574	0.966134	-0.183795	0.634516	0.131864	0.582407
1348	gene-CDR20291_1341	metQ	putative D-methionine ABC transporter, substrate-binding lipoprotein	-0.42	0.04	-0.35	0.1	-0.053403	0.828833	0.267725	0.211525	0.124938	0.731952	0.100131	0.666929
1349	gene-CDR20291_1342	none	putative two-component sensor histidine kinase	-0.04	0.8	0.57	0.002	-0.612176	6.1406e-05	-0.545227	0.000235406	-0.129887	0.65488	-0.377244	0.0168487
1350	gene-CDR20291_1343	none	putative 3-methyladenine DNA glycosylase	0.03	0.9	0.38	0.1	-0.352537	0.0557419	-0.671959	0.00065894	-0.194696	0.538299	-0.409217	0.0374681
1351	gene-CDR20291_1344	none	putative transcriptional regulator	-1.04	3e-12	-1.19	2e-09	0.153176	0.486009	0.432811	0.00631042	0.280124	0.178921	0.116207	0.573284
1352	gene-CDR20291_1345	proC1	pyrroline-5-carboxylate reductase	-1.06	2e-13	-1.06	3e-09	0.0137354	0.949248	0.412023	0.0124116	0.235444	0.324421	0.13088	0.526259
1353	gene-CDR20291_1346	none	putative exported protein	1.33	3e-18	1.29	4e-11	0.0133352	0.956869	0.206501	0.230749	0.117417	0.713918	0.0631223	0.795717
1354	gene-CDR20291_1347	none	hypothetical protein	0.27	0.1	0.36	0.09	-0.0930146	0.657066	0.302669	0.141752	0.031249	0.946879	0.204647	0.328675
1355	gene-CDR20291_1348	rpoD2	RNA polymerase sigma factor rpoD	-2.31	2e-45	-1.4	1e-12	-0.864401	1.21645e-08	-0.388408	0.0231431	-0.128768	0.634516	-0.212781	0.254897
1356	gene-CDR20291_1349	none	putative membrane protein (virulence factor (MviN) homologue)	0.24	0.2	-0.26	0.3	0.49561	0.00813291	-0.202287	0.330025	-0.222055	0.351426	0.0139079	0.970025
1357	gene-CDR20291_1350	deoC	putative deoxyribose-phosphate aldolase	0.49	0.02	0.04	0.9	0.433629	0.0260064	-0.0151317	0.962522	-0.208861	0.455684	0.144979	0.517592
1358	gene-CDR20291_1351	none	putative transcriptional regulator	0.17	0.8	0.66	0.2	-0.484314	0.180749	-0.0200927	0.96643	0.0854162	0.901819	-0.0381727	0.875098
1359	gene-CDR20291_1352	none	ABC transporter, ATP-binding protein	0.4	0.4	1.02	0.03	-0.593864	0.0734734	-0.372115	0.378166	0.0270207	0.970233	-0.167073	0.39735
1360	gene-CDR20291_1353	none	putative ABC transporter, permease protein	-0.28	0.5	0.32	0.4	-0.588141	0.0597241	-0.248599	0.507547	-0.0404563	0.949833	-0.101343	0.676032
1361	gene-CDR20291_1354	none	putative drug/sodium antiporters	1.92	3e-33	1.06	3e-08	0.814014	1.78026e-07	0.0129669	0.966831	-0.00903984	0.98319	0.00937631	0.966336
1362	gene-CDR20291_1355	none	putative thioredoxin	-0.19	0.4	-0.08	0.8	-0.0979271	0.694309	-0.0192316	0.957812	0.00159917	0.99844	-0.0162541	0.965372
1363	gene-CDR20291_1356	none	conserved hypothetical protein	0.26	0.6	0.3	0.5	-0.0748616	0.841342	0.452539	0.268456	0.290115	0.56612	0.0530815	0.829057
1364	gene-CDR20291_1357	none	putative iron-sulfur cluster-binding protein	-0.16	0.5	0.1	0.7	-0.240431	0.232646	-0.154315	0.526952	-0.00469648	0.990507	-0.117577	0.594334
1365	gene-CDR20291_1358	none	putative lipoprotein	0.55	0.01	0.44	0.08	0.0786993	0.739056	-0.0607819	0.841156	0.217378	0.480108	-0.231248	0.253557
1366	gene-CDR20291_1359	none	conserved hypothetical protein	-0.84	3e-07	-0.17	0.5	-0.646178	2.77539e-05	0.533216	0.000504654	0.529383	0.00885308	-0.00909316	0.974216
1367	gene-CDR20291_1360	none	conserved hypothetical protein	0.48	0.006	-0.18	0.5	0.645022	6.1406e-05	1.53912	5.3645e-25	1.27546	2.21635e-14	0.202521	0.240375
1368	gene-CDR20291_1361	panC	putative pantoate--beta-alanine ligase	-1.71	7e-24	-0.54	0.008	-1.12313	8.34193e-10	-0.862709	2.29349e-06	-0.890471	3.93111e-06	0.0196267	0.954536
1369	gene-CDR20291_1362	panB	3-methyl-2-oxobutanoate hydroxymethyltransferase	-1.74	7e-24	-0.58	0.007	-1.09707	2.0174e-08	-0.67122	0.000167628	-0.857368	1.57956e-05	0.126342	0.589867
1370	gene-CDR20291_1363	none	conserved hypothetical protein	-1.48	2e-13	-0.36	0.1	-1.0688	1.15617e-07	-0.924639	5.58867e-05	-0.637762	0.00120986	-0.17638	0.44654
1371	gene-CDR20291_1364	none	putative signaling protein	0.86	1e-07	0.51	0.01	0.316873	0.0631523	0.000193408	0.999718	0.182322	0.485189	-0.15521	0.422603
1372	gene-CDR20291_1365	none	MerR-family transcriptional activator	0.74	0.0008	0.26	0.4	0.435044	0.0288847	-0.127498	0.670632	0.179293	0.62206	-0.244556	0.254636
1373	gene-CDR20291_1366	feoB2	putative ferrous ion transport protein	0.41	0.009	0.46	0.01	-0.0631501	0.76887	-0.0421137	0.864951	0.204153	0.539163	-0.205633	0.306802
1374	gene-CDR20291_1367	feoA2	putative ferrous ion transport protein	-0.07	0.8	-0.48	0.07	0.397476	0.0880245	-0.09961	0.799698	0.0546067	0.92782	-0.113364	0.642881
1375	gene-CDR20291_1368	none	putative acetyltransferase	-0.19	0.5	-0.05	0.9	-0.120696	0.673248	-0.14779	0.614126	-0.0337488	0.947944	-0.0750604	0.782777
1376	gene-CDR20291_1369	none	putative membrane protein	0.41	0.2	0.03	0.9	0.343693	0.16329	-0.207284	0.469442	0.11537	0.769817	-0.251772	0.253528
1377	gene-CDR20291_1370	tyrR	tyrosyl-tRNA synthetase	1.44	4e-23	1.32	9e-14	0.101522	0.588339	0.128818	0.555413	0.234534	0.274547	-0.0924646	0.666929
1378	gene-CDR20291_1371	none	putative polysaccharide deacetylase	0.58	0.0001	0.77	3e-05	-0.189762	0.316327	0.376031	0.0242081	0.253221	0.262861	0.0893209	0.715701
1379	gene-CDR20291_1372	none	putative membrane protein	1.32	3e-11	0.82	0.0004	0.456448	0.00801956	-0.0382813	0.896129	0.199539	0.425045	-0.196746	0.303638
1380	gene-CDR20291_1373	none	putative rubrerythrin	-1.61	5e-29	-0.92	0.0006	-0.357126	0.340621	-1.0102	3.27505e-09	-0.839697	3.72897e-05	-0.120686	0.548377
1381	gene-CDR20291_1374	none	putative iron-sulfur protein	0.3	0.1	0.65	0.002	-0.350969	0.053236	-0.749689	9.23773e-06	-0.291467	0.218031	-0.379367	0.0532316
1382	gene-CDR20291_1375	pyrC	dihydroorotase	0.08	0.6	0.44	0.02	-0.354197	0.0243786	-0.211836	0.23918	-0.198438	0.393417	-0.0100154	0.975656
1383	gene-CDR20291_1376	none	ABC transporter, permease protein	1.51	1e-22	0.87	2e-05	0.588588	0.000964196	0.0711048	0.742875	0.0658449	0.829736	-0.00328245	0.992382
1384	gene-CDR20291_1377	none	ABC transporter, ATP-binding protein	1.94	6e-30	1.15	8e-08	0.737157	1.01906e-05	0.0915775	0.713549	0.048721	0.908661	0.0324156	0.912858
1385	gene-CDR20291_1378	none	putative ABC transporter, permease protein	2.06	5e-36	1.3	4e-10	0.70242	7.44977e-05	0.166136	0.364012	0.0472077	0.901819	0.0836159	0.691288
1386	gene-CDR20291_1379	none	two-component sensor histidine kinase	1.92	5e-20	1.04	0.0001	0.7966	4.13625e-05	-0.0508717	0.85037	0.0393572	0.925744	-0.0735557	0.755123
1387	gene-CDR20291_1380	none	two-component response regulator	1.21	0.002	0.63	0.1	0.427683	0.131294	0.393736	0.220324	0.521343	0.121038	-0.0772372	0.77357
1388	gene-CDR20291_1381	none	ABC transporter, ATP-binding protein	1.05	0.04	1.38	0.006	-0.292367	0.368733	1.37373	0.000453875	1.21114	0.00936106	0.0242589	0.939521
1389	gene-CDR20291_1382	none	putative ABC transporter, permease protein	1.61	0.003	0.45	0.4	0.827648	0.0301831	-0.00255481	0.994386	0.451066	0.335843	-0.237116	0.284392
1390	gene-CDR20291_1383	none	putative gamma-glutamyltranspeptidase	-0.5	0.003	-0.06	0.8	-0.420598	0.0126914	0.12417	0.626766	0.0105425	0.98319	0.0841837	0.723045
1391	gene-CDR20291_1384	sseA	putative 3-mercaptopyruvate sulfurtransferase	1.51	9e-27	1.32	2e-14	0.168617	0.329166	0.592497	4.49582e-05	0.56803	0.00019804	0.0177535	0.955393
1392	gene-CDR20291_1385	none	putative dehydrogenase, electron transfer subunit	-2.16	2e-58	-1.21	3e-13	-0.913756	3.33042e-10	-0.106652	0.648664	-0.173011	0.583974	0.0537698	0.821863
1393	gene-CDR20291_1386	aspB	putative glutamate synthase [NADPH] small chain	-1.99	1e-49	-1.44	3e-14	-0.495599	0.00699233	-0.111827	0.610614	-0.236891	0.320058	0.110324	0.552302
1394	gene-CDR20291_1387	none	putative signaling protein	-2.03	2e-44	-1.89	2e-24	-0.114725	0.589774	-0.102652	0.652279	0.0567798	0.893179	-0.131329	0.513806
1395	gene-CDR20291_1388	none	ABC transporter, ATP-binding protein	-0.66	0.1	-0.33	0.5	-0.197982	0.589774	-0.139886	0.778858	0.23089	0.667024	-0.137777	0.44654
1396	gene-CDR20291_1389	none	ABC transporter, permease protein	-0.09	0.9	-0.12	0.8	0.0421677	0.918133	-0.221602	0.632753	0.157037	0.789391	-0.151417	0.416192
1397	gene-CDR20291_1390	none	putative drug/sodium antiporter	0.62	5e-05	-0.17	0.4	0.783111	3.25933e-07	-0.0214841	0.925217	-0.0407762	0.918832	0.0117789	0.970995
1398	gene-CDR20291_1391	none	conserved hypothetical protein	1.14	4e-15	0.57	0.002	0.527654	0.000581291	0.117411	0.581631	0.00865508	0.982305	0.0859878	0.685545
1399	gene-CDR20291_1392	none	putative acyl carrier protein phosphodiesterase	0.37	0.1	0.22	0.5	0.12685	0.600065	1.12627	2.26556e-05	1.12415	6.0586e-05	-0.0043263	0.991643
1400	gene-CDR20291_1393	none	hypothetical protein	-2.81	7e-45	-1.48	2e-08	-1.23935	6.66503e-08	0.0291337	0.943547	-0.0459938	0.94652	0.0100922	0.966336
1401	gene-CDR20291_1394	none	conserved hypothetical protein	1.1	1e-13	0.84	5e-06	0.218189	0.240012	0.0664458	0.750909	-0.275459	0.169725	0.315733	0.0352295
1402	gene-CDR20291_1395	none	putative hemolysin-like membrane protein	-0.56	0.0002	-0.2	0.3	-0.325588	0.0418229	-0.26657	0.0842764	-0.440734	0.00455259	0.157901	0.349576
1403	gene-CDR20291_1396	hisZ	putative ATP phosphoribosyltransferase regulatory subunit	-2.88	2e-22	-2.13	1e-11	-0.538148	0.120314	-0.549793	0.156567	-0.40115	0.39704	-0.030959	0.908354
1404	gene-CDR20291_1397	hisG	putative ATP phosphoribosyltransferase	-2.82	9e-24	-2.3	4e-15	-0.37795	0.244973	-0.486591	0.170802	-0.479269	0.181862	-0.0119631	0.973373
1405	gene-CDR20291_1398	hisC	putative histidinol-phosphate aminotransferase	-2.76	4e-26	-1.88	2e-11	-0.742079	0.0116556	-0.821874	0.0165773	-0.280041	0.494172	-0.245508	0.286458
1406	gene-CDR20291_1399	hisB	imidazoleglycerol-phosphate dehydratase	-2.35	2e-20	-1.7	5e-10	-0.529906	0.057897	-0.472678	0.1543	-0.858804	0.00698017	0.128646	0.567852
1407	gene-CDR20291_1400	hisH	putative imidazole glycerol phosphate synthase subunit	-2.86	1e-31	-1.82	7e-12	-0.913566	0.00148747	-0.759113	0.0223125	-0.52617	0.115678	-0.0835501	0.725827
1408	gene-CDR20291_1401	hisA	putative 1-(5-phosphoribosyl)-5-[(5-phosphoribosylamino)methyliden eamino] imidazole-4-carboxamide isomerase	-2.5	4e-31	-1.97	2e-16	-0.447714	0.0777055	-0.931636	0.00160897	-0.481391	0.115547	-0.219392	0.344902
1409	gene-CDR20291_1402	hisF	putative imidazole glycerol phosphate synthase subunit	-2.71	3e-32	-2.18	9e-18	-0.444557	0.0809737	-0.918713	0.00151567	-0.366603	0.291817	-0.310225	0.209955
1410	gene-CDR20291_1403	hisI	histidine biosynthesis bifunctional protein	-2.12	2e-20	-1.72	7e-12	-0.317884	0.247332	-0.938518	0.000992435	-0.467239	0.0990673	-0.252356	0.288468
1411	gene-CDR20291_1404	none	putative amino acid permease	1.1	7e-10	0.62	0.005	0.431018	0.0140306	0.121446	0.556091	0.167187	0.528616	-0.0434321	0.859036
1412	gene-CDR20291_1405	none	putative polysaccharide deacetylase	0.18	0.3	-0.3	0.2	0.474144	0.0105233	-0.301452	0.0686611	-0.30344	0.136753	0.00307773	0.992994
1413	gene-CDR20291_1406	none	putative peptidyl-prolyl isomerase	0.28	0.2	-0.45	0.04	0.728872	2.23631e-05	-0.220605	0.228112	-0.221285	0.324176	-8.84863e-05	0.996533
1414	gene-CDR20291_1407	sigV	RNA polymerase sigma factor	0.09	0.7	-0.65	0.02	0.744712	0.000981746	-0.476534	0.0166758	-0.253569	0.423542	-0.140178	0.54756
1415	gene-CDR20291_1408	none	conserved hypothetical protein	0.1	0.7	-0.69	0.006	0.796187	4.14994e-05	-0.458858	0.00746723	-0.131046	0.687759	-0.259984	0.189999
1416	gene-CDR20291_1409	none	putative exported protein	0.64	0.002	-0.01	1	0.624443	0.00142936	-0.423094	0.0157244	-0.153919	0.639562	-0.205885	0.302222
1417	gene-CDR20291_1410	none	putative dehydrogenase accessory protein	1.1	1e-10	0.49	0.02	0.567537	0.000437093	-0.260861	0.144883	-0.122494	0.681387	-0.112357	0.580412
1418	gene-CDR20291_1411	none	conserved hypothetical protein	0.95	4e-08	0.4	0.07	0.511501	0.0026452	-0.453126	0.00682695	-0.00750817	0.985931	-0.381937	0.055727
1419	gene-CDR20291_1412	none	hypothetical protein	0.07	0.9	-0.11	NA	0.139213	NA	-0.130538	0.747567	0.0939685	0.883598	-0.0548899	NA
1420	gene-CDR20291_1413	ilvC	ketol-acid reductoisomerase	0.64	0.1	1.08	0.009	-0.419842	0.150863	1.00343	0.00264528	0.687994	0.0432114	0.134949	0.572636
1421	gene-CDR20291_1414	ilvB	putative acetolactate synthase large subunit	0.36	0.3	0.56	0.08	-0.203667	0.443923	0.79988	0.00252338	0.818283	0.00122689	-0.00615639	0.989382
1422	gene-CDR20291_1415	none	prophage lambdaba04, site-specific recombinase, phage integrase family	-0.55	0.0007	0.01	1	-0.535971	0.00239965	-0.102128	0.662687	-0.116826	0.726618	0.0116718	0.974216
1423	gene-CDR20291_1416	none	putative uncharacterized protein	0.03	0.9	0.14	0.5	-0.104422	0.623382	0.0839431	0.733011	0.244997	0.267665	-0.136735	0.47513
1424	gene-CDR20291_1417	none	hipa-like	0.46	0.004	0.48	0.01	-0.0365913	0.857813	0.276747	0.100225	0.297318	0.148631	-0.0236887	0.937313
1425	gene-CDR20291_1418	none	putative phage-related protein	-0.15	0.5	0.2	0.4	-0.339489	0.084851	0.0600167	0.837402	0.178857	0.523549	-0.0897625	0.691288
1426	gene-CDR20291_1419	none	putative uncharacterized protein	-1.05	2e-05	-0.76	0.003	-0.227014	0.396782	-1.54261	2.83108e-14	-1.52283	6.41432e-11	-0.00548846	0.989382
1427	gene-CDR20291_1420	none	putative uncharacterized protein	-0.86	0.0008	-0.75	0.006	-0.0743624	0.809785	-1.15132	1.33183e-07	-1.41334	1.56088e-10	0.126206	0.606087
1428	gene-CDR20291_1421	none	putative uncharacterized protein	-0.58	0.02	-0.44	0.08	-0.109858	0.700101	-1.4616	3.1209e-14	-1.56293	1.65884e-11	0.0564495	0.850023
1429	gene-CDR20291_1422	none	hypothetical protein	-0.91	0.005	-0.91	0.009	0.0344897	0.92411	-1.60468	3.00215e-08	-1.42741	2.09017e-06	-0.0449138	0.869038
1430	gene-CDR20291_1423	none	putative uncharacterized protein	-0.3	0.3	-0.6	0.03	0.299506	0.2307	-1.44907	1.38809e-11	-1.63273	2.77482e-11	0.0857258	0.740722
1431	gene-CDR20291_1424	none	dna-directed dna polymerase i	-0.63	0.02	-0.73	0.01	0.106513	0.734007	-1.66709	2.73796e-16	-1.64416	5.61815e-10	-0.0002294	0.998685
1432	gene-CDR20291_1425	none	putative virulence-associated protein e	-0.08	0.8	-0.36	0.2	0.275708	0.250028	-1.3698	1.12853e-13	-1.66897	2.99233e-13	0.172484	0.459104
1433	gene-CDR20291_1426	none	phosphoribosylformimino-5-aminoimidazole carboxamide ribotide isomerase	-0.34	0.3	-0.33	0.3	0.0182073	0.956291	-1.50945	7.89994e-10	-1.49597	4.34787e-07	0.0057151	0.989382
1434	gene-CDR20291_1427	none	putative uncharacterized protein	0.2	0.5	0.03	0.9	0.148062	0.615616	-1.11918	4.90377e-05	-1.09712	2.70926e-05	-0.0138721	0.970086
1435	gene-CDR20291_1428	none	bro family, n-terminal	0.22	0.7	0.52	0.3	-0.291931	0.431242	-1.22864	1.69783e-06	-1.00043	0.00012893	-0.0958774	0.704873
1436	gene-CDR20291_1429	none	hypothetical protein	-1.8	6e-31	-0.95	8e-07	-0.794646	1.81055e-06	-0.591995	0.000164601	-0.374674	0.0382316	-0.168976	0.381488
1437	gene-CDR20291_1430	none	hypothetical protein	-1.82	2e-22	-0.85	0.001	-0.856956	0.000619327	-0.535181	0.035757	-0.340562	0.232557	-0.11905	0.627149
1438	gene-CDR20291_1431	none	putative phage DNA-binding protein	0.7	0.2	1.04	0.04	-0.33645	0.313825	-1.22635	4.07373e-06	-1.30261	9.78644e-06	0.0326521	0.914357
1439	gene-CDR20291_1432	none	phage terminase large subunit	0.11	0.8	0.51	0.2	-0.371821	0.254764	-1.24069	1.11577e-09	-1.40224	6.40653e-08	0.0836868	0.749223
1440	gene-CDR20291_1433	none	phage portal protein	0.04	0.9	0.25	0.6	-0.202078	0.552187	-1.44077	7.17061e-09	-1.22365	6.87182e-05	-0.0607014	0.819724
1441	gene-CDR20291_1434	none	phage protein	-0.74	0.002	-0.44	0.08	-0.254372	0.289432	-0.923285	6.37274e-07	-0.998563	4.7949e-05	0.0548991	0.851508
1442	gene-CDR20291_1435	none	scaffold protein	1.27	0.06	1.5	0.03	-0.208121	0.585018	-0.925622	0.000312502	-1.31231	6.74281e-07	0.165447	0.476603
1443	gene-CDR20291_1436	none	putative phage major capsid protein	0.32	0.5	0.84	0.06	-0.487774	0.164394	-1.13771	2.01377e-08	-1.4034	3.163e-08	0.146096	0.541728
1444	gene-CDR20291_1437	none	hypothetical phage protein	-0.58	0.3	-0.03	0.9	-0.37573	0.323425	-1.45428	4.54917e-05	-1.01605	0.0336976	-0.0479281	0.812934
1445	gene-CDR20291_1438	none	phage protein	-0.42	0.4	-0.09	0.8	-0.208209	0.584478	-1.42049	3.77534e-06	-1.50847	1.6658e-06	0.0208001	0.947238
1446	gene-CDR20291_1439	none	putative uncharacterized protein	-1.28	9e-13	-0.84	7e-05	-0.39171	0.0405445	-0.504231	0.0119814	-0.46952	0.0674556	-0.0100631	0.979834
1447	gene-CDR20291_1440	none	phage protein	-0.91	0.08	-0.43	0.4	-0.240636	0.52876	-1.45767	3.21763e-07	-1.53808	1.87786e-06	0.0266805	0.93033
1448	gene-CDR20291_1441	none	phage protein	-0.3	0.5	-0.14	0.8	-0.106044	0.770336	-1.33378	3.48576e-09	-1.65865	1.64316e-07	0.1439	0.533544
1449	gene-CDR20291_1442	none	phage protein	-0.39	0.5	-0.11	0.8	-0.148202	0.696141	-1.14101	0.000244789	-1.46212	1.56329e-05	0.0882919	0.691061
1450	gene-CDR20291_1443	none	phage-related protein	-0.99	1e-06	-0.84	0.001	-0.102325	0.712053	-0.741157	0.000317987	-0.591464	0.00904548	-0.0824636	0.749406
1451	gene-CDR20291_1444	none	phage protein	-1.16	0.02	-1.02	0.03	-0.0465837	0.906717	-1.08978	0.000360039	-1.53277	3.33855e-06	0.149325	0.49987
1452	gene-CDR20291_1445	none	hypothetical phage protein	-2.36	2e-32	-1.86	4e-17	-0.45092	0.0164279	-0.19588	0.515124	-0.0454797	0.935291	-0.117334	0.606087
1453	gene-CDR20291_1446	none	prophage antirepressor-related protein	-1.01	0.001	-0.81	0.02	-0.125266	0.70469	-0.719911	0.0150054	-0.433247	0.174547	-0.130354	0.582188
1454	gene-CDR20291_1447	none	putative uncharacterized protein	-1.6	2e-20	-1.33	1e-09	-0.219035	0.340304	-0.104785	0.660193	-0.103424	0.743007	-0.00279405	0.994029
1455	gene-CDR20291_1448	none	putative uncharacterized protein	-0.57	0.001	-0.23	0.3	-0.317767	0.0883566	-0.0357364	0.904041	-0.201766	0.504157	0.134059	0.529078
1456	gene-CDR20291_1449	none	putative phage tail tape measure protein	-0.21	0.6	-0.3	0.4	0.0969646	0.774501	-1.27372	6.91732e-09	-1.41928	5.94758e-10	0.0811276	0.758082
1457	gene-CDR20291_1450	none	putative phage cell wall hydrolase	-0.13	0.8	0.02	1	-0.107334	0.779785	-1.28	9.83952e-05	-1.32293	0.000119793	0.0145504	0.966146
1458	gene-CDR20291_1451	none	putative phage cell wall hydrolase	-0.36	0.5	-0.53	0.2	0.171958	0.648713	-1.18513	2.00474e-05	-1.18917	0.000956632	0.017244	0.960988
1459	gene-CDR20291_1452	none	phage protein	0.29	0.6	0.11	NA	0.0419329	NA	-0.57822	0.197208	-1.83081	0.0156127	0.0409482	NA
1460	gene-CDR20291_1453	none	phage protein	0.19	0.8	-0.02	NA	0.121923	NA	-1.7611	0.00311532	-1.67804	0.00103233	-0.0149107	NA
1461	gene-CDR20291_1454	none	putative phage tail protein	-0.78	0.1	-0.99	0.05	0.190694	0.619282	-0.774591	0.0118652	-1.25076	0.000203608	0.153382	0.475221
1462	gene-CDR20291_1455	none	phage protein	-0.06	0.9	-0.24	NA	0.163602	0.622605	-0.951543	0.0190447	-1.38788	0.00746646	0.0673371	0.687143
1463	gene-CDR20291_1456	none	putative phage tail fiber protein	-0.3	0.6	0.04	0.9	-0.261179	0.493803	-0.915207	0.00519724	-1.03588	0.003216	0.0391828	0.892585
1464	gene-CDR20291_1457	none	hypotheticalphage protein	-0.26	0.6	-0.13	0.8	-0.0688562	0.860497	-1.03016	0.000218385	-1.0843	0.00188857	0.0328317	0.913959
1465	gene-CDR20291_1458	none	hypothetical phage protein	-0.12	0.9	-0.21	NA	0.118451	NA	-0.455179	0.275096	-0.13094	0.823323	-0.0534119	NA
1466	gene-CDR20291_1459	none	hypothetical phage protein	0.25	0.6	0.13	NA	-0.000655097	NA	-0.254826	0.482791	-1.08711	0.0942942	0.034455	NA
1467	gene-CDR20291_1460	none	putative uncharacterized protein	0.16	0.8	-0.08	0.9	0.177746	0.639967	-0.89557	0.012351	-1.32151	0.00010295	0.097	0.646454
1468	gene-CDR20291_1461	none	holin	-1.2	0.02	-1.32	0.02	0.108696	0.777875	-0.606259	0.138699	-1.24021	0.0127485	0.0969659	0.551841
1469	gene-CDR20291_1462	none	putative uncharacterized protein	-0.22	0.3	-0.47	0.07	0.24562	0.246093	-0.0111815	0.973785	-0.0450187	0.921597	0.0244183	0.941978
1470	gene-CDR20291_1463	none	n-acetylmuramoyl-l-alanine amidase (cell wall hydrolase) region relative to most database matches fragment	-0.16	0.8	0.33	0.5	-0.48036	0.192618	-0.594678	0.111418	-0.515341	0.207036	-0.0299431	0.918604
1471	gene-CDR20291_1464	none	cell surface protein (putative penicillin-binding protein) precursor	-1.13	4e-11	-0.84	6e-05	-0.241856	0.254675	-0.159586	0.50268	-0.0741913	0.843937	-0.06839	0.785367
1472	gene-CDR20291_1465	none	putative manganese-containing catalase	1.38	6e-08	0.9	0.002	0.400301	0.0631327	1.66404	4.58102e-16	1.26733	1.23829e-06	0.229482	0.306982
1473	gene-CDR20291_1466	none	conserved hypothetical protein	0.03	0.9	0.19	0.4	-0.155767	0.500543	-1.39013	1.62939e-16	-0.184526	0.529539	-1.17766	5.68021e-13
1474	gene-CDR20291_1467	none	MarR-family transcriptional regulator	0.35	0.3	0.26	0.5	0.0591763	0.843493	0.076464	0.821249	0.0259962	0.95663	0.0319018	0.921541
1475	gene-CDR20291_1469	none	transposase-like protein b	0.84	3e-05	0.68	0.005	0.120108	0.588339	-0.033447	0.918958	-0.051235	0.921597	0.012347	0.974216
1476	gene-CDR20291_1470	none	putative transcriptional regulator	0.8	0.01	0.51	0.1	0.217214	0.416147	-0.0969095	0.790388	0.0786973	0.869246	-0.115717	0.639798
1477	gene-CDR20291_1471	none	conserved hypothetical protein	0.2	0.3	0.25	0.2	-0.0582613	0.787011	0.0410629	0.87836	0.207507	0.41166	-0.137897	0.49244
1478	gene-CDR20291_1472	none	putative exported protein	0.61	0.2	-0.2	0.7	0.838791	0.0348837	1.87283	4.59098e-06	0.852528	0.0573462	0.587847	0.0673525
1479	gene-CDR20291_1473	none	putative arylesterase	-0.43	0.008	-0.09	0.7	-0.318664	0.0613775	-0.556986	0.00366857	-0.00838943	0.984663	-0.514923	0.00589393
1480	gene-CDR20291_1474	pgm1	putative phosphoglucomutase	-0.56	6e-05	-0.19	0.3	-0.354852	0.0250418	-0.361046	0.0197439	0.0145248	0.970527	-0.347588	0.0246516
1481	gene-CDR20291_1475	none	putative membrane-associated ribonuclease	0.4	0.3	-0.2	0.6	0.58585	0.0495676	-0.0115073	0.977764	0.0299052	0.9544	-0.0235344	0.944713
1482	gene-CDR20291_1476	none	putative two-component histidine kinase	0.05	0.9	-0.46	0.1	0.504262	0.0308017	0.817541	0.000296725	0.755071	0.00107818	0.0320667	0.921273
1483	gene-CDR20291_1477	hom2	homoserine dehydrogenase	3.87	1e-19	2.41	2e-06	1.28877	1.38828e-07	0.101471	0.840639	0.133092	0.838365	-0.00629001	0.982944
1484	gene-CDR20291_1478	none	hypothetical protein	-4.3	8e-122	-2.8	2e-39	-1.4449	2.01619e-13	-0.0539386	0.912171	-0.0851893	0.901819	0.0122201	0.966146
1485	gene-CDR20291_1479	hisD	histidinol dehydrogenase	-0.27	0.1	-0.16	0.5	-0.099518	0.633435	-0.137038	0.53627	-0.280833	0.227147	0.112422	0.606476
1486	gene-CDR20291_1480	none	conserved hypothetical protein	0.58	0.0002	0.91	8e-07	-0.328774	0.0537103	1.17234	1.35642e-15	1.16006	2.4202e-10	-0.00371906	0.992327
1487	gene-CDR20291_1481	none	conserved hypothetical protein	1.65	1e-24	1.61	6e-19	0.0270019	0.908029	0.351506	0.0156981	0.403428	0.014308	-0.0503033	0.830108
1488	gene-CDR20291_1482	none	putative sugar metabolism repressor	-0.59	0.1	0.59	0.08	-1.24327	1.2447e-05	0.122864	0.799698	0.383595	0.361725	-0.0988864	0.667652
1489	gene-CDR20291_1483	none	putative N-acetylglucosamine kinase	-0.98	0.002	0.47	0.1	-1.51809	6.08154e-09	0.0971624	0.842272	0.0830987	0.901819	0.00695052	0.985455
1490	gene-CDR20291_1484	none	hypothetical protein	-1.38	0.0002	0.67	0.04	-2.16338	2.96749e-13	0.212647	0.635793	-0.033064	0.958675	0.0708773	NA
1491	gene-CDR20291_1485	none	putative ribose ABC transporter, ATP-binding protein	-1.43	5e-06	0.63	0.03	-2.13397	2.83153e-16	-0.039526	0.928763	-0.0257	0.968117	-0.00362297	NA
1492	gene-CDR20291_1486	none	putative ribose ABC transporter, permease protein	-1.01	0.008	0.99	0.002	-2.12685	1.05777e-13	0.0512382	0.915359	-0.386386	0.434542	0.0994521	NA
1493	gene-CDR20291_1487	none	putative ribose ABC transporter, substrate-binding lipoprotein	-1.4	9e-06	0.58	0.07	-2.05981	1.59001e-12	0.339601	0.437759	0.411398	0.411392	-0.00573866	0.984651
1494	gene-CDR20291_1488	none	putative membrane protein	-0.86	1e-09	-0.86	1e-05	0.0158681	0.94863	0.246548	0.107268	0.304747	0.091692	-0.0528329	0.813847
1495	gene-CDR20291_1489	kdpA	potassium-transporting ATPase A chain	-1.2	0.0008	-0.71	0.05	-0.327698	0.328021	0.140979	0.777674	0.0619451	0.930536	0.0290678	0.906195
1496	gene-CDR20291_1490	kdpB	potassium-transporting ATPase B chain	-0.31	0.4	-0.38	0.3	0.102619	0.775875	-0.13215	0.791243	-0.0978703	0.888455	-0.0160269	0.954536
1497	gene-CDR20291_1491	kdpC	potassium-transporting ATPase C chain	0.09	0.9	-0.18	0.7	0.241415	0.514384	0.0752692	0.87836	-0.166201	0.770508	0.0923299	0.656463
1498	gene-CDR20291_1492	cysM	putative O-acetylserine sulfhydrylase	0.18	0.6	1.19	0.0003	-0.999767	0.000229931	-0.924015	7.32427e-08	-1.29401	1.23553e-11	0.288193	0.136676
1499	gene-CDR20291_1493	cysA	serine acetyltransferase	-0.01	1	0.78	0.008	-0.801399	0.000415594	-0.948014	1.32998e-06	-0.973602	1.35091e-05	0.0246627	0.939521
1500	gene-CDR20291_1494	map2	methionine aminopeptidase	0.2	0.2	0.03	0.9	0.157466	0.430531	0.0521221	0.832738	-0.00917944	0.98319	0.0471255	0.851508
1501	gene-CDR20291_1495	none	hypothetical protein	1.32	2e-09	1.13	2e-05	0.140115	0.538344	0.798199	0.000493617	0.937241	3.02953e-05	-0.0811401	0.753526
1502	gene-CDR20291_1496	none	putative endonuclease	-0.65	0.1	-0.32	0.5	-0.223886	0.534456	0.151335	0.752889	0.175647	0.753627	-0.00733436	0.982944
1503	gene-CDR20291_1497	thiD	putative phosphomethylpyrimidine kinase	-2.06	1e-15	-1.25	5e-06	-0.680586	0.0155501	-0.117232	0.812408	-0.0948787	0.89381	-0.0107105	0.970043
1504	gene-CDR20291_1498	thiK	4-methyl-5-beta-hydroxyethylthiazole kinase	-1.97	1e-10	-1.63	8e-07	-0.215602	0.530862	-0.0949883	0.847488	-0.0560206	0.938601	-0.0116296	0.964907
1505	gene-CDR20291_1499	thiE1	thiamine-phosphate pyrophosphorylase	-1.94	1e-06	-1.52	0.0002	-0.223213	0.551648	-0.034581	0.944021	-0.0626517	0.92782	0.00707107	NA
1506	gene-CDR20291_1500	none	PTS system, IIb component	0.86	3e-05	0.69	0.01	0.114369	0.656314	0.808987	1.10125e-06	0.296725	0.324421	0.387615	0.071145
1507	gene-CDR20291_1501	none	ABC transporter, permease protein	0.91	0.02	0.56	0.2	0.219115	0.486062	0.0918451	0.832738	-0.103987	0.867403	0.0962204	0.693291
1508	gene-CDR20291_1502	none	ABC transporter, ATP-binding protein	0.54	0.2	0.5	0.3	-0.0209591	0.95131	-0.260128	0.562347	-0.0880223	0.900521	-0.0589828	0.771826
1509	gene-CDR20291_1503	none	conserved hypothetical protein	0.24	0.7	0.24	0.6	-0.0373083	0.92382	0.436325	0.316526	0.00722308	0.991656	0.141969	0.396808
1510	gene-CDR20291_1504	none	GntR-family transcriptional regulator	-1.27	0.04	-0.82	0.1	-0.109454	0.765502	0.166086	0.733011	0.216337	0.699216	-0.00815334	0.975227
1511	gene-CDR20291_1505	none	ABC transporter, ATP-binding protein	-0.53	0.3	-0.43	0.4	-0.00771536	0.983707	-0.0255315	0.962316	0.090972	0.899392	-0.0411921	0.859131
1512	gene-CDR20291_1506	none	putative ABC transporter, permease protein	-1.64	0.02	-0.66	0.2	-0.235178	0.468467	0.0692459	0.868295	0.418458	0.390788	-0.0607756	NA
1513	gene-CDR20291_1507	none	putative exported protein	-0.92	0.03	-0.68	0.1	-0.105478	0.778631	0.160677	0.74034	0.198679	0.718302	-0.009942	0.97522
1514	gene-CDR20291_1508	none	putative membrane protein	-0.96	0.2	-0.3	NA	-0.201626	0.52866	-0.158069	0.732652	0.050466	0.945409	-0.061181	NA
1515	gene-CDR20291_1509	none	putative exported protein	-0.11	0.8	-0.11	0.8	0.0157095	0.969268	0.0225359	0.964221	0.436306	0.319463	-0.17984	0.395341
1516	gene-CDR20291_1510	none	putative amidohydrolase	-0.73	3e-05	-0.26	0.3	-0.42851	0.0251061	-0.211175	0.327784	-0.42393	0.026677	0.16347	0.417982
1517	gene-CDR20291_1511	none	hypothetical protein	-4.33	5e-128	-1.88	7e-22	-2.40571	4.0533e-37	-0.287375	0.345793	-0.277239	0.403136	-0.00981707	0.978827
1518	gene-CDR20291_1512	none	putative sodium extrusion ABC transporter, ATP-binding protein	-1.14	1e-07	-0.07	0.8	-1.05313	1.07425e-07	-0.186178	0.510468	-0.153233	0.657451	-0.02387	0.9444
1519	gene-CDR20291_1513	none	putative sodium extrusion ABC transporter, permease protein	-1.58	5e-20	-0.63	0.002	-0.897408	3.29298e-07	-0.343559	0.0999803	-0.222797	0.426727	-0.0889934	0.714532
1520	gene-CDR20291_1514	none	putative signaling protein	0.8	0.006	0.03	0.9	0.731734	0.00277853	0.0514704	0.880787	0.246866	0.416849	-0.144328	0.523604
1521	gene-CDR20291_1515	none	GntR-family transcriptional regulator	1.21	0.004	0.69	0.1	0.32834	0.308685	0.23226	0.41614	-0.187691	0.605045	0.339685	0.140751
1522	gene-CDR20291_1516	none	ABC transporter, ATP-binding protein	0.71	0.004	0.73	0.006	-0.0397661	0.878357	0.247164	0.208322	-0.183998	0.504351	0.393179	0.0276503
1523	gene-CDR20291_1517	none	putative ABC transporter, peremase protein	0.02	1	0.07	0.8	-0.0502673	0.872015	0.0281822	0.935979	-0.13688	0.670667	0.106894	0.667458
1524	gene-CDR20291_1518	none	putative permease	1.76	3e-11	1	0.0009	0.663372	0.00207753	-0.0316976	0.911755	0.25546	0.294928	-0.243445	0.203845
1525	gene-CDR20291_1519	none	putative mechanosensitive ion channel protein	2.17	3e-15	1.58	4e-07	0.507308	0.0191202	0.257776	0.238575	0.217242	0.471159	0.0229361	0.9444
1526	gene-CDR20291_1520	none	putative lipoprotein	-1.27	3e-15	0.06	0.8	-1.32147	2.39505e-16	-0.556218	0.0206856	-0.338699	0.268689	-0.138666	0.545242
1527	gene-CDR20291_1521	none	putative nitric oxide reductase flavoprotein	-3.26	9e-86	-1.97	1e-22	-1.25608	2.21737e-16	-1.28704	3.28536e-21	-0.233254	0.318083	-1.03347	1.86255e-13
1528	gene-CDR20291_1522	vanR	two-component response regulator	-0.65	0.0003	-0.97	2e-06	0.306917	0.0915494	-0.041761	0.864951	0.146859	0.581562	-0.163127	0.367804
1529	gene-CDR20291_1523	vanS	two-component sensor histidine kinase	-0.56	0.003	-0.91	3e-05	0.343461	0.0654601	-0.0245043	0.921662	0.106337	0.720447	-0.111679	0.575732
1530	gene-CDR20291_1524	vanG	putative D-alanine:D-alanine ligase (putative vancomycin/teicoplanin A-type resistance protein)	0.1	0.9	-0.11	0.8	0.177341	0.639254	-0.494028	0.248587	-0.242311	0.641823	-0.0722041	0.696902
1531	gene-CDR20291_1525	none	putative D-alanyl-D-alanine carboxypeptidase	-0.29	0.5	-0.04	0.9	-0.197453	0.571555	-0.178318	0.702443	-0.265378	0.593502	0.0239406	0.936386
1532	gene-CDR20291_1526	vanTG	serine/alanine racemase	0.87	0.0002	0.72	0.005	0.104219	0.661401	0.0175449	0.962522	0.0696247	0.88223	-0.0370079	0.908354
1533	gene-CDR20291_1527	none	putative membrane protein	0.03	0.9	-0.3	0.2	0.324796	0.125388	0.577945	0.00658513	-0.0215255	0.968292	0.583874	0.001184
1534	gene-CDR20291_1528	none	putative membrane-associated metal-dependent hydrolase	-0.26	0.5	-0.58	0.1	0.317985	0.314688	0.0396577	0.918677	0.0225448	0.970233	0.00802401	0.985455
1535	gene-CDR20291_1529	sodA	putative superoxide dismutase [Mn]	-0.23	0.5	-0.11	0.8	-0.0900457	0.776333	0.0583251	0.903584	0.58515	0.114373	-0.27057	0.253557
1536	gene-CDR20291_1530	asnB	asparagine synthetase	0.14	0.5	0.16	0.5	-0.0291433	0.898376	0.0756321	0.827969	0.325422	0.218031	-0.206658	0.326977
1537	gene-CDR20291_1531	none	putative serine protease	0.99	1e-10	0.77	4e-05	0.188164	0.292836	0.0955151	0.700535	0.156632	0.63809	-0.055259	0.82452
1538	gene-CDR20291_1532	none	tellurium resistance protein	-1.02	3e-13	-0.37	0.05	-0.625376	2.30501e-05	0.0536238	0.829836	0.133486	0.65894	-0.0734816	0.761988
1539	gene-CDR20291_1533	none	tellurium resistance protein	-1.17	2e-14	-0.61	0.001	-0.509654	0.00397241	-0.143185	0.548179	0.122008	0.74247	-0.241691	0.166764
1540	gene-CDR20291_1534	none	tellurium resistance protein	-1.09	7e-12	-0.48	0.007	-0.569228	0.0010831	-0.387423	0.0241935	-0.153572	0.677513	-0.167655	0.410151
1541	gene-CDR20291_1535	none	putative calcium-transporting ATPase	-0.89	4e-11	-0.26	0.2	-0.605209	0.000138679	-0.249957	0.119665	-0.218359	0.343545	-0.0303188	0.913899
1542	gene-CDR20291_1536	none	conserved hypothetical protein	-0.8	3e-07	-0.34	0.07	-0.41911	0.0132344	-0.475391	0.00424432	-0.13998	0.668661	-0.275661	0.136062
1543	gene-CDR20291_1537	none	putative tellurite resistance protein	-0.26	0.09	0.01	1	-0.26235	0.125388	-0.386958	0.00634513	-0.0950152	0.743805	-0.258685	0.104664
1544	gene-CDR20291_1538	none	conserved hypothetical protein	0.2	0.3	0.22	0.4	-0.0261417	0.91294	-0.521859	0.00252338	-0.197255	0.553445	-0.240874	0.231275
1545	gene-CDR20291_1539	none	conserved hypothetical protein	0.63	0.003	0.3	0.3	0.306709	0.098823	-0.674203	0.000252064	-0.140179	0.743805	-0.433859	0.0460977
1546	gene-CDR20291_1540	none	conserved hypothetical protein	0.76	1e-05	0.43	0.05	0.293994	0.11707	-0.367945	0.02317	-0.211731	0.408009	-0.121752	0.543902
1547	gene-CDR20291_1541	none	conserved hypothetical protein	0.64	0.006	0.24	0.4	0.355519	0.105106	-0.543316	0.00507159	-0.161553	0.680668	-0.266492	0.230409
1548	gene-CDR20291_1542	none	putative transcriptional regulator	0.72	0.0001	0.33	0.2	0.350291	0.0588525	0.474127	0.00478594	0.408168	0.0294743	0.0414339	0.87087
1549	gene-CDR20291_1543	none	putative membrane protein	-3.17	4e-87	-2.41	3e-37	-0.719615	2.21053e-05	-0.0336987	0.900189	-0.0424445	0.918194	0.00509472	0.989382
1550	gene-CDR20291_1544	none	putative dipeptidase	-3.11	1e-71	-2.48	1e-34	-0.583303	0.00284956	-0.111379	0.703279	0.00302325	0.996926	-0.0936124	0.716433
1551	gene-CDR20291_1545	none	putative iron compound ABC transporter, permease protein	4.66	9e-106	3.59	3e-46	1.0244	1.08174e-09	7.97246	0	8.75491	0	-0.755294	5.09278e-08
1552	gene-CDR20291_1546	none	putative iron compound ABC transporter, permease protein	4.52	5e-61	3.4	4e-28	1.06321	5.77377e-08	8.51926	2.27423e-20	9.65529	9.90653e-29	-1.04224	7.20196e-10
1553	gene-CDR20291_1547	none	putative iron compound ABC transporter, ATP-binding protein	4.46	4e-67	3.03	2e-23	1.36815	2.01619e-13	8.00904	1.08395e-22	9.10719	2.80952e-30	-1.04715	1.2784e-13
1554	gene-CDR20291_1548	none	putative iron compound ABC transporter, substrate-binding protein	4.23	8e-117	2.77	3e-28	1.40297	1.29189e-13	7.90511	3.53919e-43	9.02758	5.73635e-54	-1.09266	3.79299e-16
1555	gene-CDR20291_1549	none	putative signaling protein	1.04	2e-07	0.65	0.006	0.332521	0.0747611	-0.0758241	0.803097	0.0156166	0.973851	-0.0697456	0.786588
1556	gene-CDR20291_1550	none	putative tellurium resistance protein	-1.34	2e-17	-1.06	2e-06	-0.228884	0.308982	-0.153071	0.592013	-0.127744	0.757217	-0.0188664	0.954536
1557	gene-CDR20291_1551	none	putative lipoprotein	-1.29	1e-11	-0.83	0.0001	-0.405859	0.0507946	-0.359692	0.0991284	-0.920227	2.95279e-06	0.481194	0.018923
1558	gene-CDR20291_1552	lplA	putative lipoate-protein ligase	-2.19	2e-41	-1.4	1e-13	-0.732355	3.97824e-05	-0.957543	2.43278e-08	-0.634796	0.000618639	-0.231064	0.257893
1559	gene-CDR20291_1553	none	putative Na+/H+ antiporter	-0.23	0.2	-0.52	0.006	0.285498	0.0964153	0.223109	0.291831	0.122668	0.722122	0.071451	0.771826
1560	gene-CDR20291_1554	none	putative membrane protein	-0.21	0.7	-0.31	0.5	0.131117	0.733332	0.0826136	0.868039	-0.326132	0.529021	0.116389	0.433755
1561	gene-CDR20291_1555	none	putative bi-functional glycine dehydrogenase/aminomethyl transferase protein	-0.74	8e-07	-0.82	9e-06	0.087518	0.64335	-0.0378188	0.882027	0.106736	0.751493	-0.122387	0.542587
1562	gene-CDR20291_1556	gcvPB	glycine cleavage system P protein	-1	2e-11	-0.97	7e-08	-0.0118481	0.950118	0.0861834	0.699513	0.0723258	0.877117	0.00440716	0.992487
1563	gene-CDR20291_1557	none	probable cation-transporting ATPase	-0.2	0.3	-0.91	6e-05	0.704737	0.000212802	0.484032	0.0116035	0.210738	0.498991	0.207659	0.258959
1564	gene-CDR20291_1558	none	conserved hypothetical protein	1.84	7e-37	2.1	4e-35	-0.251173	0.1334	0.508756	0.00160897	0.556395	0.00144904	-0.0408103	0.881497
1565	gene-CDR20291_1559	none	conserved hypothetical protein	0.01	1	-0.1	0.8	0.10088	0.774391	-0.114884	0.799391	0.0443748	0.945252	-0.076605	0.759817
1566	gene-CDR20291_1560	guaD	guanine deaminase	0.53	0.02	1.38	6e-09	-0.837015	1.39498e-05	-0.286839	0.146356	-0.386677	0.0492266	0.0714321	0.775359
1567	gene-CDR20291_1561	none	putative transcriptional regulator	1.31	3e-09	0.85	0.001	0.397485	0.0437752	0.19111	0.413216	0.190715	0.524553	-0.00524104	0.989382
1568	gene-CDR20291_1562	cysK	cysteine synthase A	-0.6	0.002	0.12	0.6	-0.708057	0.000124817	0.36137	0.12582	0.0209313	0.965558	0.253764	0.249007
1569	gene-CDR20291_1563	none	putative glycerophosphoryl diester phosphodiesterase	0.38	0.3	0.15	0.7	0.18401	0.53687	0.0776601	0.865554	0.028805	0.963685	0.0222756	0.947238
1570	gene-CDR20291_1564	none	probable sugar O-acetyltransferase	1.04	4e-09	0.9	2e-05	0.10841	0.612127	0.175976	0.369522	0.227794	0.361725	-0.0487016	0.851962
1571	gene-CDR20291_1565	none	putative membrane protein	-1.12	0.03	-1.15	0.03	0.0650199	0.871523	-0.145741	0.762639	-0.0361466	0.957239	-0.0346741	NA
1572	gene-CDR20291_1566	none	ABC transporter, ATP-binding protein	-0.65	0.1	-0.81	0.06	0.170902	0.642334	-0.245905	0.58483	-0.321401	0.520951	0.0110995	0.970025
1573	gene-CDR20291_1567	none	putative ABC transporter, permease protein	-1.09	0.04	-1.06	0.05	0.0486319	0.905928	-0.223907	0.621853	-0.0806081	0.907272	-0.0473362	0.801095
1574	gene-CDR20291_1568	none	two-component response regulator	-0.6	0.2	-0.72	0.09	0.141477	0.707391	0.0732615	0.8821	0.0983955	0.886581	-0.00739535	0.982944
1575	gene-CDR20291_1569	none	two-component sensor histidine kinase	-0.34	0.5	-0.46	0.3	0.144624	0.70084	-0.258484	0.551786	-0.00910036	0.986285	-0.102893	0.624319
1576	gene-CDR20291_1570	none	putative membrane protein	-0.38	0.3	-0.37	0.4	0.0297425	0.939759	-0.110207	0.81407	0.0679013	0.921597	-0.0836958	0.722133
1577	gene-CDR20291_1571	none	putative NADPH-dependent FMN reductase	0.54	0.08	1.11	0.0003	-0.552628	0.0150103	0.308413	0.26583	0.166693	0.689518	0.0876315	0.731305
1578	gene-CDR20291_1572	none	putative transcriptional regulator	0.16	0.4	-0.03	0.9	0.180458	0.341556	0.28144	0.098519	0.213824	0.350045	0.048507	0.851079
1579	gene-CDR20291_1573	pcp	pyrrolidone-carboxylate peptidase	-0.5	0.02	-0.69	0.003	0.199692	0.3808	0.107623	0.716115	-0.0925227	0.818065	0.152793	0.488046
1580	gene-CDR20291_1574	none	putative membrane protein	-0.46	0.2	-0.53	0.1	0.0887954	0.787322	0.517074	0.0393333	0.350556	0.253777	0.0953595	0.711325
1581	gene-CDR20291_1575	none	putative membrane protein	0.14	0.8	-0.05	0.9	0.15828	0.669089	0.478501	0.271958	1.01206	0.0261932	-0.107237	0.600715
1582	gene-CDR20291_1577	none	putative flavodoxin	1.74	0.001	0.76	0.1	0.62763	0.062796	0.37367	0.20532	0.373911	0.254627	-0.00199391	0.994927
1583	gene-CDR20291_1578	none	putative FMN-binding exported protein	0.76	0.1	0.14	0.8	0.478539	0.184902	0.481447	0.16244	0.509018	0.175262	-0.0142933	0.970025
1584	gene-CDR20291_1579	none	TetR-family transcriptional regulator	1.09	0.02	0.45	0.3	0.451097	0.166211	0.691416	0.00405003	0.364024	0.229091	0.212364	0.338326
1585	gene-CDR20291_1580	iunH	inosine-uridine preferring nucleoside hydrolase	1.36	2e-13	1.78	2e-12	-0.390663	0.0932255	-0.0955627	0.655907	-0.10227	0.743805	-0.00229873	0.989382
1586	gene-CDR20291_1581	none	putative membrane protein	1.09	6e-09	1.53	2e-10	-0.423516	0.0525287	-0.139239	0.531508	-0.101734	0.768832	-0.0291455	0.917918
1587	gene-CDR20291_1582	none	radical SAM-superfamily protein	0.91	1e-05	1.36	7e-07	-0.429103	0.0756893	-0.329256	0.0365826	-0.0164303	0.971553	-0.25476	0.17979
1588	gene-CDR20291_1583	none	conserved hypothetical protein	1.31	0.01	0.4	0.4	0.580166	0.126535	0.310782	0.359578	0.238307	0.542579	0.0401335	0.90023
1589	gene-CDR20291_1584	none	putative DNA-binding protein	0.8	1e-06	0.71	0.0005	0.0658595	0.756917	0.163876	0.41614	0.172286	0.533809	-0.0123548	0.971371
1590	gene-CDR20291_1585	none	putative lipoprotein	0.95	1e-07	0.72	0.0006	0.198113	0.301721	0.0432049	0.865554	0.0186615	0.96276	0.0163229	0.962382
1591	gene-CDR20291_1586	none	two-component response regulator	0.58	0.0006	0.4	0.05	0.154503	0.427461	-0.126204	0.581631	0.160365	0.605215	-0.245343	0.195611
1592	gene-CDR20291_1587	none	two-component sensor histidine kinase	0.52	0.0008	0.44	0.02	0.0640495	0.751411	-0.189725	0.345793	0.149616	0.634516	-0.294858	0.122614
1593	gene-CDR20291_1588	trxA1	thioredoxin	0.1	0.6	0.31	0.1	-0.213282	0.210172	-0.7816	7.39881e-09	-0.174331	0.541979	-0.557396	0.00061329
1594	gene-CDR20291_1589	trxB1	thioredoxin reductase	0.16	0.3	0.34	0.07	-0.185323	0.273256	-0.741717	6.3592e-09	-0.158954	0.572392	-0.537283	0.0006064
1595	gene-CDR20291_1590	none	ArsR-family transcriptional regulator	-1.4	4e-19	-2.3	3e-23	0.849587	8.38114e-05	0.505441	0.000398821	-0.133179	0.630649	0.621396	2.77953e-05
1596	gene-CDR20291_1591	none	putative dinitrogenase iron-molybdenum cofactor	-1.39	2e-17	-2.26	6e-28	0.845283	7.62522e-07	0.80172	2.31281e-08	-0.19186	0.513762	1.00021	5.17259e-10
1597	gene-CDR20291_1592	none	hypothetical protein	-0.24	0.1	0.16	0.5	-0.386218	0.035173	-0.0272349	0.911755	0.0938999	0.821911	-0.101134	0.684946
1598	gene-CDR20291_1593	none	putative arsenical pump membrane protein	0.13	0.4	-0.28	0.2	0.398727	0.0123341	0.0810545	0.717617	-0.245143	0.277088	0.290064	0.0846825
1599	gene-CDR20291_1594	none	putative sodium:amino acid symporter	0.55	0.04	-0.77	0.02	1.38411	3.1343e-08	0.880189	0.0349772	0.308625	0.395339	0.682181	0.000136235
1600	gene-CDR20291_1595	ribH	riboflavin synthase beta chain (6,7-dimethyl-8-ribityllumazine synthase)	2.32	2e-10	1.65	4e-05	0.533252	0.0325259	0.0224905	0.964221	0.158107	0.777102	-0.055709	0.820898
1601	gene-CDR20291_1596	ribA	riboflavin biosynthesis protein	1.7	2e-10	1.31	2e-05	0.300968	0.216034	-0.0240876	0.962316	0.299051	0.488366	-0.160748	0.474474
1602	gene-CDR20291_1597	ribB	riboflavin synthase alpha chain	1.04	0.005	0.67	0.09	0.260259	0.350788	-0.0228744	0.963517	-0.0138135	0.983389	-0.00406112	0.989382
1603	gene-CDR20291_1598	ribD	riboflavin biosynthesis protein	0.45	0.04	0.31	0.2	0.113418	0.635737	0.270825	0.445261	-0.104373	0.854556	0.234519	0.320518
1604	gene-CDR20291_1599	recQ	ATP-dependent DNA helicase	0.59	0.001	0.21	0.4	0.349419	0.0654283	0.0245154	0.932845	0.146077	0.630649	-0.0975997	0.666929
1605	gene-CDR20291_1600	thiC	thiamine biosynthesis protein	-1.11	3e-05	-0.37	0.2	-0.652334	0.0106364	0.184843	0.629992	-0.145665	0.781307	0.178419	0.437412
1606	gene-CDR20291_1601	thiS	putative thiamine biosynthesis protein	-0.56	0.3	-0.19	0.7	-0.209004	0.583778	-0.0592237	0.889762	-0.0528049	0.934622	-0.00216597	NA
1607	gene-CDR20291_1602	thiF	putative thiamine biosynthesis protein	-0.74	0.05	-0.22	0.6	-0.410156	0.204527	0.138	0.778858	0.0715244	0.918832	0.0270346	0.92269
1608	gene-CDR20291_1603	thiG	thiazole biosynthesis protein	-0.32	0.6	-0.06	0.9	-0.167714	0.657066	-0.0574588	0.89506	0.0812642	0.903165	-0.0356062	NA
1609	gene-CDR20291_1604	thiH	putative thiamine biosynthesis protein	-0.46	0.3	0.06	0.9	-0.455699	0.177138	-0.103346	0.834138	-0.123938	0.843937	0.00224226	0.994565
1610	gene-CDR20291_1605	thiE2	putative thiamine biosynthesis protein	-1.33	0.03	-0.73	0.2	-0.159449	0.649195	0.00614658	0.990167	0.0112807	0.985456	-0.000899073	NA
1611	gene-CDR20291_1606	none	putative C4-dicarboxylate anaerobic carrier	1.1	8e-06	0.85	0.002	0.192368	0.396783	1.41739	5.04017e-10	1.43992	6.88363e-10	-0.0158046	0.966146
1612	gene-CDR20291_1607	none	conserved hypothetical protein	0.05	0.8	-1.05	5e-06	1.10368	1.82893e-07	0.203312	0.294829	0.378777	0.0792232	-0.146915	0.474474
1613	gene-CDR20291_1608	none	putative molybdopterin-guanine biosynthesis protein	0.65	0.007	-0.12	0.7	0.728198	0.0032091	0.213751	0.348749	0.194137	0.498991	0.010472	0.978017
1614	gene-CDR20291_1609	none	hypothetical protein	1.21	1e-08	0.3	0.3	0.855728	2.65203e-05	0.283554	0.170709	0.101958	0.793582	0.129652	0.557273
1615	gene-CDR20291_1610	none	conserved hypothetical protein	-0.35	0.06	-0.51	0.04	0.15603	0.546783	0.379996	0.0431874	0.016547	0.970527	0.298733	0.139502
1616	gene-CDR20291_1611	moaB	putative molybdenum cofactor biosynthesis protein	-0.93	1e-07	-0.59	0.004	-0.295964	0.135649	-0.223096	0.393988	-0.0418731	0.941321	-0.114555	0.640523
1617	gene-CDR20291_1612	moaA	molybdenum cofactor biosynthesis protein	-0.4	0.02	-0.1	0.7	-0.280887	0.136466	-0.336931	0.0659686	-0.0153563	0.970233	-0.277191	0.134082
1618	gene-CDR20291_1613	moaC	molybdenum cofactor biosynthesis protein	-0.1	0.6	0.08	0.7	-0.174505	0.369873	-0.0454062	0.865554	-0.21308	0.50113	0.12609	0.580412
1619	gene-CDR20291_1614	none	putative molybdenum cofactor sulfurase	-0.04	0.9	-0.46	0.1	0.403669	0.116046	-0.074095	0.832738	-0.164039	0.642807	0.0546624	0.851508
1620	gene-CDR20291_1615	none	probable permease	-0.55	0.1	-0.46	0.2	-0.0398798	0.907269	-0.079921	0.803097	-0.180039	0.657417	0.0675727	0.806454
1621	gene-CDR20291_1616	none	conserved hypothetical protein	0.03	0.9	-0.19	0.6	0.209426	0.433825	-0.173719	0.484968	-0.312282	0.25507	0.100251	0.682824
1622	gene-CDR20291_1617	none	putative hydantoinase	0.12	0.6	-0.14	0.6	0.250138	0.239994	-0.196549	0.312659	-0.235886	0.376565	0.0328937	0.913959
1623	gene-CDR20291_1618	none	conserved hypothetical protein	0.29	0.4	0.44	0.2	-0.16465	0.54045	0.243304	0.391162	0.119696	0.801069	0.0858507	0.728495
1624	gene-CDR20291_1619	none	putative transcriptional regulator	1.54	8e-05	1.22	0.004	0.209669	0.474953	0.399659	0.10944	0.0471967	0.930536	0.277585	0.195611
1625	gene-CDR20291_1620	none	probable acyltransferase	0.15	0.5	0.44	0.05	-0.288371	0.132979	0.258592	0.227177	-0.11813	0.717759	0.326949	0.089546
1626	gene-CDR20291_1621	none	hypothetical protein	-0.69	0.07	-0.45	0.3	-0.146683	0.673972	-0.146882	0.695355	-0.607823	0.0363364	0.29417	0.222577
1627	gene-CDR20291_1622	none	AraC-family transcriptional regulator	-0.25	0.5	-0.12	0.8	-0.105366	0.731398	-0.0261505	0.955385	0.0916083	0.872556	-0.069199	0.800134
1628	gene-CDR20291_1623	none	conserved hypothetical protein	-0.48	0.09	-1.22	0.0002	0.704767	0.0116767	2.18805	6.91195e-13	1.43746	0.00019804	0.377128	0.154873
1629	gene-CDR20291_1624	none	putative membrane protein	-0.06	0.8	0.55	0.07	-0.604394	0.0161175	0.0275987	0.937466	0.149729	0.680668	-0.0878119	0.726364
1630	gene-CDR20291_1625	none	conserved hypothetical protein	-0.33	0.2	0.17	0.6	-0.476535	0.0467906	0.128649	0.713425	0.226562	0.539163	-0.0739715	0.778576
1631	gene-CDR20291_1626	none	putative sodium/phosphate cotransporter	0.49	0.1	-0.08	0.8	0.533042	0.0566696	0.41078	0.0740701	0.110901	0.80874	0.201149	0.370086
1632	gene-CDR20291_1627	none	putative ATP-binding protein	-1.45	3e-20	-0.96	2e-06	-0.43673	0.0182852	-0.833232	1.85275e-10	-1.76976	9.87389e-38	0.90022	4.75657e-11
1633	gene-CDR20291_1628	none	putative acetyltransferase	1.46	3e-08	1.19	3e-05	0.203965	0.386925	-0.250768	0.347854	0.188522	0.581562	-0.380877	0.0882783
1634	gene-CDR20291_1629	none	putative corrinoid protein	1.31	5e-05	1.27	0.0001	0.0101363	0.973829	-0.0648592	0.86316	0.184899	0.618382	-0.170652	0.459104
1635	gene-CDR20291_1630	none	putative methyltransferase	1.13	1e-06	1.07	8e-05	0.0273215	0.918133	-0.145713	0.581631	0.0761897	0.865563	-0.186186	0.389155
1636	gene-CDR20291_1631	none	hypothetical protein	0.81	0.002	0.81	0.005	-0.0357755	0.905928	-0.292769	0.270493	0.135124	0.736038	-0.347665	0.136062
1637	gene-CDR20291_1632	none	putative hydrolase	-0.57	0.003	-0.26	0.3	-0.28317	0.154004	-0.175492	0.520192	-0.0422983	0.92782	-0.0948823	0.695449
1638	gene-CDR20291_1633	none	putative transcriptional regulator	-0.64	0.0007	-0.6	0.01	-0.0128366	0.960567	-0.127169	0.660193	-0.0290348	0.949833	-0.0721071	0.78014
1639	gene-CDR20291_1634	none	putative gluconate permease	0.95	0.001	0.47	0.2	0.399649	0.103027	0.087509	0.801912	-0.26556	0.434803	0.280444	0.209022
1640	gene-CDR20291_1635	none	two-component sensor histidine kinase	-1.03	6e-09	-0.3	0.2	-0.700086	1.96907e-05	-0.462497	0.0157093	-0.279607	0.242874	-0.133832	0.542472
1641	gene-CDR20291_1636	none	two-component response regulator	-1.17	9e-11	-0.4	0.05	-0.727011	8.83259e-05	-0.483733	0.0374928	-0.218707	0.523949	-0.180538	0.418787
1642	gene-CDR20291_1637	grdG	sarcosine reductase complex component B alpha subunit	-0.78	0.0002	-0.48	0.04	-0.250482	0.254675	0.422816	0.181226	0.0369068	0.950171	0.236776	0.317032
1643	gene-CDR20291_1638	grdF	sarcosine reductase complex component b beta subunit	-0.65	0.008	-0.2	0.5	-0.403856	0.0878143	0.490851	0.146042	0.153924	0.765741	0.170863	0.45918
1644	gene-CDR20291_1639	none	putative ferrous iron transport protein A	2.88	6e-49	2.37	0.0002	0.0881989	0.812849	2.95967	8.94183e-09	2.72106	4.0631e-42	0.223465	0.328093
1645	gene-CDR20291_1640	gltC	sodium/glutamate symporter	-0.17	0.6	-0.46	0.2	0.280291	0.330675	1.63942	8.8728e-10	1.34168	5.37598e-06	0.141533	0.554707
1646	gene-CDR20291_1641	add	adenosine deaminase	0.34	0.1	0	1	0.317309	0.119794	0.196777	0.450386	0.290133	0.312342	-0.0683753	0.7947
1647	gene-CDR20291_1642	none	conserved hypothetical protein	0.44	0.05	0.2	0.5	0.20831	0.356138	0.0555173	0.868295	0.181409	0.595619	-0.0869975	0.730666
1648	gene-CDR20291_1643	none	putative 2-hydroxyacyl-CoA dehydratase	1.08	2e-09	0.93	5e-06	0.117642	0.547814	-0.0498692	0.819564	-0.633151	1.04808e-05	0.555454	6.71748e-05
1649	gene-CDR20291_1644	hgdC	putative (R)-2-hydroxyglutaryl-CoA dehydratase alpha-subunit	1.52	8e-16	0.9	3e-05	0.574113	0.000414632	0.108274	0.557297	-0.333974	0.0477067	0.419294	0.0028381
1650	gene-CDR20291_1645	none	cell surface protein (putative cell surface-associated cysteine protease)	-0.74	2e-07	-0.43	0.02	-0.281182	0.0892524	-0.115824	0.55649	-0.114707	0.683962	-0.00369832	0.990901
1651	gene-CDR20291_1646	none	TetR-family transcriptional regulator	0.02	0.9	-0.34	0.1	0.346528	0.102208	0.0137758	0.963089	-0.193743	0.472825	0.16517	0.409028
1652	gene-CDR20291_1647	none	ABC transporter, ATP-binding protein	-0.74	9e-06	-0.98	7e-06	0.241737	0.253534	-0.310281	0.22949	-0.216484	0.492487	-0.0619877	0.822254
1653	gene-CDR20291_1648	none	putative ABC transporter, permease protein	-0.61	0.001	-0.87	0.0003	0.255974	0.268199	-0.307398	0.349329	-0.198283	0.618382	-0.0615252	0.822327
1654	gene-CDR20291_1649	none	putative ABC transporter, permease protein	-0.37	0.05	-0.56	0.03	0.195472	0.438215	-0.243042	0.483618	-0.421788	0.204595	0.0762289	0.773027
1655	gene-CDR20291_1650	none	putative transcriptional regulator	0.24	0.3	-0.4	0.1	0.631516	0.00252933	0.144681	0.651528	-0.207689	0.561736	0.267479	0.237724
1656	gene-CDR20291_1651	def1	peptide deformylase 1	0.65	0.002	-0.24	0.4	0.89349	1.54031e-05	0.0775526	0.827327	-0.31044	0.421741	0.270238	0.254897
1657	gene-CDR20291_1652	none	conserved hypothetical protein	0.41	0.2	-0.13	0.7	0.505937	0.0707326	-0.283321	0.467916	-0.153284	0.763597	-0.0546616	0.831194
1658	gene-CDR20291_1653	none	radical SAM-superfamily protein	0.69	0.0001	-0.01	1	0.68723	0.000164291	-0.117999	0.623485	-0.21107	0.393993	0.0699221	0.776121
1659	gene-CDR20291_1654	none	conserved hypothetical protein	-1.69	5e-15	-0.72	0.004	-0.893619	6.88744e-05	-0.365254	0.104668	-0.105394	0.791597	-0.188626	0.390676
1660	gene-CDR20291_1655	none	putative iron-sulfur protein	-0.32	0.3	-0.28	0.4	-0.00975501	0.974542	-0.208719	0.54611	-0.189694	0.650802	-0.0109253	0.975916
1661	gene-CDR20291_1657	none	conserved hypothetical protein	0.76	1e-05	0.45	0.04	0.279629	0.125388	0.284878	0.138317	-0.0265389	0.950907	0.260387	0.164441
1662	gene-CDR20291_1658	none	putative membrane protein	0.68	0.04	0.55	0.1	0.0780574	0.7947	0.196309	0.510468	0.169719	0.62206	0.0168157	0.965941
1663	gene-CDR20291_1659	none	conserved hypothetical protein	-0.36	0.03	0.42	0.03	-0.76942	1.22314e-06	-0.138847	0.592565	-0.0756119	0.856217	-0.0485938	0.860459
1664	gene-CDR20291_1660	none	Nudix-family hydrolase	-0.43	0.01	0.42	0.04	-0.847962	1.63015e-07	-0.220698	0.315078	-0.131094	0.701154	-0.06824	0.781705
1665	gene-CDR20291_1661	none	putative lipoprotein	0.81	0.04	0.32	0.5	0.369923	0.237368	-0.0890228	0.81673	-0.271688	0.437987	0.103087	0.684946
1666	gene-CDR20291_1662	gapA	glyceraldehyde-3-phosphate dehydrogenase 1	-0.49	0.01	0.21	0.4	-0.680481	0.000229931	0.180878	0.509357	-0.448974	0.138043	0.57677	0.022234
1667	gene-CDR20291_1663	none	putative membrane protein	0.06	0.8	0.97	3e-06	-0.91508	8.69536e-10	0.226296	0.171328	-0.336684	0.091692	0.544424	0.000481393
1668	gene-CDR20291_1664	none	conserved hypothetical protein	1	1e-10	0.25	0.2	0.727226	3.80589e-06	-0.0804253	0.713549	-0.0387471	0.919638	-0.0372149	0.884162
1669	gene-CDR20291_1665	ogt2	methylated-DNA--protein-cysteine methyltransferase 2	-0.63	0.01	-0.74	0.009	0.12657	0.614055	0.00838003	0.983335	0.171146	0.63705	-0.112037	0.64446
1670	gene-CDR20291_1666	none	conserved hypothetical protein	-0.74	1e-05	-0.99	2e-05	0.246551	0.269948	0.420977	0.0107161	0.149045	0.629876	0.208559	0.284575
1671	gene-CDR20291_1667	none	hypothetical protein	-0.84	0.0004	-0.73	0.005	-0.0695537	0.796638	0.101501	0.791291	0.182279	0.644499	-0.0481134	0.871835
1672	gene-CDR20291_1668	none	conserved hypothetical protein	-0.25	0.2	-0.47	0.03	0.216448	0.290223	0.15625	0.470961	0.250508	0.300495	-0.0784609	0.734531
1673	gene-CDR20291_1669	none	amino acid ABC transporter, substrate-binding protein	0.6	0.1	0.03	0.9	0.512729	0.0798765	0.531081	0.0516559	0.348435	0.267156	0.101405	0.691061
1674	gene-CDR20291_1670	none	amino acid ABC transporter, permease protein	0.58	0.1	0.17	0.7	0.34467	0.21639	0.502438	0.05167	0.32094	0.286821	0.106916	0.671605
1675	gene-CDR20291_1671	none	amino acid ABC transporter, ATP-binding protein	0.23	0.5	-0.13	0.7	0.335115	0.196977	0.484874	0.035984	0.505632	0.028451	-0.0130067	0.973057
1676	gene-CDR20291_1672	none	putative arsenate reductase	0.81	1e-06	0.91	1e-05	-0.114775	0.588339	-0.965978	1.85512e-09	0.0415534	0.922851	-1.00517	8.07588e-10
1677	gene-CDR20291_1673	none	conserved hypothetical protein	0.13	0.5	0.3	0.2	-0.177662	0.383735	-0.633625	0.000227219	-0.0569614	0.89144	-0.534326	0.00383693
1678	gene-CDR20291_1674	none	conserved hypothetical protein	0.3	0.1	0.06	0.8	0.225287	0.263957	-0.603201	0.00251739	-0.176507	0.658972	-0.300662	0.17979
1679	gene-CDR20291_1675	none	putative methylase	0.39	0.02	0.09	0.7	0.283528	0.105141	-0.49782	0.00198051	-0.327063	0.129164	-0.131286	0.513806
1680	gene-CDR20291_1676	none	putative lipoprotein	0.24	0.2	0	1	0.23652	0.204394	-0.574762	0.000252064	-0.268817	0.242803	-0.251887	0.153788
1681	gene-CDR20291_1677	none	two-component response regulator	0.3	0.09	0.06	0.8	0.229836	0.210429	-0.408783	0.01795	-0.243865	0.312857	-0.125618	0.544513
1682	gene-CDR20291_1678	none	two-component sensor histidine kinase	-0.07	0.7	-0.19	0.4	0.120465	0.548942	-0.592008	0.000130768	-0.282743	0.202102	-0.257991	0.134082
1683	gene-CDR20291_1679	truA2	tRNA pseudouridine synthase 2	-0.06	0.8	-0.14	0.5	0.0776044	0.726135	-0.602544	0.000279188	-0.317894	0.1783	-0.217706	0.255017
1684	gene-CDR20291_1680	argG	argininosuccinate synthase	0.51	0.003	0.43	0.04	0.0550936	0.794479	0.379608	0.0215366	0.00425159	0.991656	0.331781	0.0514957
1685	gene-CDR20291_1681	none	hypothetical protein	-0.18	0.8	-0.22	0.7	0.0633663	0.877081	-0.122453	0.793677	-0.186505	0.727689	0.0129615	NA
1686	gene-CDR20291_1682	none	MerR-family transcriptional regulator	-0.12	0.7	0.23	0.5	-0.333782	0.207111	0.130889	0.785655	0.383614	0.351426	-0.0985131	0.671605
1687	gene-CDR20291_1683	none	putative membrane protein	1.88	0.003	0.34	0.5	1.16424	0.00771667	1.01993	0.0309213	1.18723	0.00757189	-0.0136125	0.966146
1688	gene-CDR20291_1684	none	putative membrane protein	1	0.0002	0.19	0.6	0.762561	0.000850708	2.01799	9.24257e-12	1.67312	1.75163e-05	0.114679	0.639514
1689	gene-CDR20291_1685	none	putative exonuclease	1.26	2e-11	0.87	7e-05	0.339986	0.0644729	-0.322027	0.167319	0.483992	0.0139775	-0.804211	0.00015664
1690	gene-CDR20291_1686	none	hypothetical protein	1.08	1e-06	0.78	0.003	0.248839	0.238917	-0.289355	0.322571	0.374092	0.25507	-0.648403	0.0122159
1691	gene-CDR20291_1687	none	putative L-threonine dehydrogenase	0.78	1e-06	0.34	0.1	0.411095	0.0103211	0.252132	0.179019	0.462621	0.00995711	-0.171751	0.358029
1692	gene-CDR20291_1688	none	putative membrane protein	0.08	0.8	-0.49	0.2	0.568737	0.0736548	0.65866	0.0980042	0.770069	0.0415269	-0.0162577	0.962382
1693	gene-CDR20291_1689	none	hypothetical protein	-6.48	1e-39	-4.14	6e-31	-1.79021	0.00874458	-0.0619427	0.880617	-0.381247	0.344119	0.0515023	NA
1694	gene-CDR20291_1690	none	conserved hypothetical protein	-7.84	2e-158	-3.5	5e-68	-4.27997	5.48552e-32	-1.04431	0.0183545	-1.39405	0.00128134	0.0418079	0.84443
1695	gene-CDR20291_1691	none	putative nitrite and sulfite reductase subunit	-12.01	0	-3.97	9e-67	-8.0092	8.6599e-259	-3.097	3.45934e-120	-4.86407	1.88692e-105	1.72524	9.13264e-16
1696	gene-CDR20291_1692	none	putative pyridine nucleotide-disulfide oxidoreductase	-11.08	0	-2.96	9e-67	-8.11233	0	-2.76458	6.11279e-107	-4.45296	7.0155e-209	1.6559	2.22732e-29
1697	gene-CDR20291_1693	none	LysR-family transcriptional regulator	-0.37	0.02	1.09	6e-10	-1.46585	1.67765e-23	0.0381744	0.87836	-0.446559	0.0392372	0.446972	0.0169334
1698	gene-CDR20291_1694	none	tellurium resistance protein	-0.84	4e-09	0.18	0.4	-1.01614	1.94635e-11	-0.0704086	0.76101	-0.227644	0.320058	0.128185	0.507976
1699	gene-CDR20291_1695	none	tellurium resistance protein	-0.85	1e-08	0.08	0.7	-0.915607	4.8812e-09	-0.0955564	0.664571	-0.262086	0.198506	0.137499	0.465134
1700	gene-CDR20291_1696	none	conserved hypothetical membrane protein	-1.14	1e-11	-0.21	0.4	-0.889081	6.94052e-07	-0.428604	0.00870266	-0.267015	0.200429	-0.125963	0.537965
1701	gene-CDR20291_1697	none	putative hydrolase	-2.21	9e-40	-0.41	0.04	-1.77235	5.27633e-25	-0.803809	0.000499008	-0.69225	0.00339188	-0.0626224	0.821519
1702	gene-CDR20291_1698	none	cell surface protein	-1.77	1e-33	-0.66	0.0003	-1.0763	1.55335e-11	-0.364587	0.0425444	-0.428558	0.0359712	0.0503708	0.851508
1703	gene-CDR20291_1699	scrR	putative sucrose operon repressor (LacI-family transcriptional regulator)	-0.28	0.2	-0.18	0.5	-0.0826266	0.724653	0.291001	0.145855	0.0693726	0.867403	0.171723	0.38975
1704	gene-CDR20291_1700	sacA	putative sucrose-6-phosphate hydrolase	1.27	0.004	1.06	0.02	0.0945093	0.778631	0.067184	0.87907	0.104048	0.857621	-0.0184543	0.958809
1705	gene-CDR20291_1701	scrK	putative fructokinase	1.24	0.001	0.71	0.08	0.375414	0.203444	0.0845269	0.821209	0.0826632	0.868035	2.05865e-05	0.999423
1706	gene-CDR20291_1702	none	putative NADPH-dependent FMN reductase	0.24	0.5	0.27	0.4	-0.0488555	0.874718	0.157074	0.683551	0.0910229	0.870871	0.0367501	0.912665
1707	gene-CDR20291_1703	none	putative pyridoxal-dependent decarboxylase	-0.66	0.0003	-0.28	0.2	-0.350165	0.0612309	0.0273775	0.925183	0.0185846	0.965008	0.00371898	0.992382
1708	gene-CDR20291_1704	none	g196	-0.22	0.2	-0.09	0.7	-0.120229	0.540166	-0.119375	0.596425	-0.0350987	0.92782	-0.0697292	0.773027
1709	gene-CDR20291_1705	none	putative regulatory protein	-0.56	0.0003	-0.44	0.02	-0.104129	0.588479	0.14658	0.45498	0.000905263	0.998715	0.112615	0.588345
1710	gene-CDR20291_1706	none	putative two-component sensor histidine kinase	-0.02	1	-0.22	0.5	0.183271	0.563266	-0.440563	0.0855102	-0.0658229	0.897817	-0.282631	0.213345
1711	gene-CDR20291_1707	none	putative two-component system response regulator	-0.46	0.07	-0.57	0.05	0.124381	0.675037	-0.227091	0.437759	-0.0571057	0.915701	-0.113165	0.644159
1712	gene-CDR20291_1708	none	hypothetical protein	0.51	0.1	0.38	0.3	0.0795666	0.7919	0.0191255	0.964131	-0.0270765	0.96041	0.0243122	0.9444
1713	gene-CDR20291_1709	none	putative phosphoglycerate mutase	1.09	6e-08	0.52	0.04	0.513569	0.00775497	0.0625258	0.815918	-0.0367121	0.92782	0.0749291	0.753682
1714	gene-CDR20291_1710	none	conserved hypothetical protein	1.21	8e-10	0.72	0.003	0.426871	0.0317379	-0.116607	0.592013	-0.0671446	0.87084	-0.0378219	0.892585
1715	gene-CDR20291_1711	cmk	cytidylate kinase	0.7	0.0003	0.32	0.2	0.345744	0.0694001	-0.168989	0.44984	-0.13787	0.68274	-0.0207	0.949762
1716	gene-CDR20291_1712	none	putative acyltransferase	0.33	0.1	0.23	0.4	0.0870804	0.713362	-0.330882	0.0892317	-0.140262	0.701154	-0.134808	0.543902
1717	gene-CDR20291_1713	ispH	putative 4-hydroxy-3-methylbut-2-enyl diphosphate reductase	0.99	1e-08	0.56	0.009	0.384309	0.0340344	-0.1566	0.431572	-0.172993	0.515786	0.0130844	0.970025
1718	gene-CDR20291_1714	none	putative membrane protein	1.05	3e-06	0.52	0.05	0.474329	0.0182852	0.0361957	0.902721	0.345679	0.0903867	-0.257241	0.184771
1719	gene-CDR20291_1715	ade	adenine deaminase	0.35	0.1	0.03	0.9	0.299498	0.164382	-0.109464	0.699513	-0.179275	0.55315	0.0490089	0.86321
1720	gene-CDR20291_1716	bcp	putative thiol peroxidase (bacterioferritin comigratory protein)	0.02	0.9	0.5	0.006	-0.470344	0.00600839	-1.62702	7.97498e-21	-0.392718	0.0925263	-1.18624	2.70704e-13
1721	gene-CDR20291_1717	none	conserved hypothetical protein	0.39	0.02	0.65	0.0007	-0.253654	0.164382	-1.66061	1.98101e-22	-0.279976	0.330143	-1.3203	1.35114e-11
1722	gene-CDR20291_1718	none	putative cations-transporting ATPase	1.27	7e-17	1.02	3e-08	0.224835	0.189457	-1.07882	5.41539e-17	-0.531419	0.000339419	-0.496991	0.00063112
1723	gene-CDR20291_1719	cysD	putative O-acetylhomoserine sulfhydrylase	-0.03	0.9	-0.73	0.001	0.704305	0.000104204	0.0858638	0.759762	-0.2181	0.431966	0.250386	0.204359
1724	gene-CDR20291_1720	metA	homoserine O-succinyltransferase	-0.29	0.2	-0.69	0.004	0.393516	0.0631523	0.178177	0.520351	-0.0548565	0.9063	0.171473	0.434184
1725	gene-CDR20291_1721	none	MarR-family transcriptional regulator	0.52	0.001	-1.19	9e-09	1.72426	5.43553e-21	0.109018	0.682709	-0.239842	0.420553	0.314587	0.092305
1726	gene-CDR20291_1722	ftsH1	cell division protein	1.51	1e-22	-0.17	0.4	1.6901	1.20739e-26	0.489491	0.000735543	-0.124206	0.707926	0.58772	0.00063112
1727	gene-CDR20291_1723	kdpD	two-component sensor histidine kinase	0.43	0.004	-0.39	0.04	0.817245	7.07803e-08	-0.112086	0.614154	-0.136165	0.634516	0.0177616	0.955061
1728	gene-CDR20291_1724	kdpE	two-component response regulator	0.64	6e-05	-0.03	0.9	0.644556	7.76327e-05	0.181421	0.369522	-0.067792	0.879803	0.19252	0.327317
1729	gene-CDR20291_1725	none	putative cation transport-related, membrane protein	0.52	0.05	0.33	0.3	0.152973	0.56274	-0.0616741	0.856251	0.125317	0.745355	-0.131519	0.577103
1730	gene-CDR20291_1726	none	hypothetical protein	-0.75	0.2	-0.86	0.004	-0.0614097	0.871762	0.0921839	0.808892	-0.409693	0.252775	0.0512862	0.612584
1731	gene-CDR20291_1727	none	putative chorismate biosynthesis-related protein	-2.58	4e-44	-1.98	4e-23	-0.534217	0.0160409	-0.352822	0.0973303	-0.700632	0.000431889	0.245243	0.253557
1732	gene-CDR20291_1728	aroB	3-dehydroquinate synthase	-1.92	9e-19	-1.57	1e-11	-0.284161	0.263565	-0.486416	0.042659	-0.374045	0.245204	-0.051374	0.862688
1733	gene-CDR20291_1729	aroA	3-phosphoshikimate 1-carboxyvinyltransferase	-1.78	4e-24	-1.53	1e-13	-0.206593	0.353631	-0.598592	0.00348028	-0.346954	0.20768	-0.167031	0.451872
1734	gene-CDR20291_1730	aroC	chorismate synthase (5-enolpyruvylshikimate-3-phosphate phospholyase)	-1.52	1e-14	-1.14	4e-07	-0.319645	0.157016	-0.379935	0.13461	-0.513321	0.0408037	0.0756862	0.779757
1735	gene-CDR20291_1731	pheA	P-protein	-1.56	9e-16	-1.19	5e-07	-0.307007	0.20146	-0.818401	0.000136955	-0.369416	0.147105	-0.336016	0.129938
1736	gene-CDR20291_1732	aroE	shikimate dehydrogenase	-1.33	8e-06	-0.84	0.006	-0.359547	0.239426	-0.880137	0.00350623	-0.145436	0.770508	-0.510507	0.0865858
1737	gene-CDR20291_1733	aroK	shikimate kinase	-0.47	0.2	-0.41	0.3	-0.0105912	0.973997	-0.479368	0.117376	-0.163427	0.722122	-0.164315	0.479168
1738	gene-CDR20291_1734	tyrC	putative prephenate dehydrogenase	-0.89	0.003	-0.72	0.03	-0.106277	0.746888	-0.656141	0.0157244	-0.210855	0.593502	-0.286875	0.228317
1739	gene-CDR20291_1735	none	putative signaling protein	0.96	0.0002	0.47	0.1	0.426929	0.0675996	-0.579076	0.00827807	0.402566	0.114711	-1.00576	1.65036e-05
1740	gene-CDR20291_1736	none	putative signaling protein	0.73	1e-05	0.25	0.2	0.450827	0.0087782	-0.525753	0.00132898	0.256589	0.272665	-0.779922	1.30558e-05
1741	gene-CDR20291_1737	none	putative membrane protein	0.77	0.003	0.42	0.2	0.286259	0.221744	-0.387977	0.113718	0.176051	0.623548	-0.517163	0.0268629
1742	gene-CDR20291_1738	none	conserved hypothetical protein	-0.66	0.3	-0.37	NA	-0.0210139	NA	-0.0335609	NA	0.133315	0.730812	-0.0395052	NA
1743	gene-CDR20291_1741	none	putative membrane protein precursor	-2.23	8e-30	-0.56	0.01	-1.63585	6.01272e-20	0.453078	0.246466	0.629085	0.104152	-0.0520178	0.850023
1744	gene-CDR20291_1742	none	putative conjugative transposon protein	-0.42	0.5	-0.29	NA	0.0153962	0.964343	0.033513	0.936165	-0.102894	0.836199	0.0328605	NA
1745	gene-CDR20291_1743	none	putative conjugal transfer protein pseudogene	-0.22	0.7	0.03	NA	-0.149832	0.639254	0.0246672	0.953338	-0.0471274	0.92782	0.0158679	NA
1746	gene-CDR20291_1744	none	site-specific recombinase, resolvase family, putative	-0.02	1	0.78	0.007	-0.791088	0.00142936	0.898021	8.29062e-05	0.213344	0.455037	-0.0279237	0.749223
1747	gene-CDR20291_1745	none	putative uncharacterized protein	-0.5	0.4	-0.27	NA	-0.0435418	0.897092	0.312502	0.384501	-0.0220727	0.965558	0.0937421	NA
1748	gene-CDR20291_1746	none	putative uncharacterized protein	-0.14	0.8	-0.23	NA	0.113124	0.754952	0.309481	0.488027	-0.132749	0.825456	0.14523	0.326977
1749	gene-CDR20291_1747	none	putative conjugative transposon regulatory protein	-0.75	0.0004	-0.97	0.001	0.225126	0.44711	0.682673	0.00330398	-0.352239	0.188779	1.04926	2.69086e-05
1750	gene-CDR20291_1748	none	two-component response regulator	-0.27	0.2	-0.43	0.06	0.160875	0.43626	0.147982	0.537731	-0.508434	0.00878247	0.63983	0.000399075
1751	gene-CDR20291_1749	none	sensor protein	0.44	0.03	0.12	0.6	0.303211	0.0801492	0.207571	0.335933	-0.49222	0.00938879	0.684756	0.000172497
1752	gene-CDR20291_1750	none	putative lantibiotic abc transporter,atp-binding protein	0.18	0.6	0.09	0.8	0.0812546	0.775652	-0.176044	0.563666	-0.623408	0.018231	0.358042	0.114499
1753	gene-CDR20291_1751	none	putative lantibiotic abc transporter, permease protein	0.29	0.4	0.41	0.3	-0.141926	0.635737	-0.171517	0.60758	-0.709816	0.00766262	0.405328	0.105439
1754	gene-CDR20291_1752	none	putative lantibiotic abc transporter, permease protein	0.44	0.2	0.38	0.3	0.0209146	0.949248	-0.18465	0.535107	-0.570745	0.0160443	0.266736	0.241965
1755	gene-CDR20291_1753	none	putative uncharacterized protein	0.31	0.5	0.39	0.4	-0.119492	0.723754	-0.2312	0.452125	-0.490764	0.078482	0.151753	0.52281
1756	gene-CDR20291_1754	none	rna polymerase, sigma-24 subunit, ecf subfamily (ecf subfamily rna polymerase sigma-70 factor)	0.08	0.9	0.08	NA	-0.048468	NA	0.0222218	NA	0.0475479	NA	-0.00721502	NA
1757	gene-CDR20291_1755	none	sigma-24 (feci)	-0.08	0.8	0.05	NA	-0.0802365	NA	-0.00767686	NA	-0.00583868	NA	-0.000947712	NA
1758	gene-CDR20291_1756	none	rna polymerase, sigma-24 subunit, ecf subfamily	-0.08	0.8	0.06	NA	-0.0924572	NA	-0.00655723	NA	0.0650054	NA	-0.0148787	NA
1759	gene-CDR20291_1757	none	putative uncharacterized protein	0.83	0.1	0.47	NA	-0.0492504	0.881708	-0.27373	0.384909	-0.321367	0.422615	-0.00581089	NA
1760	gene-CDR20291_1759	none	addiction module toxin, rele/stbe family	0.46	0.008	0.2	0.4	0.232749	0.268641	0.594035	0.00448709	-0.130826	0.823323	0.16981	0.338326
1761	gene-CDR20291_1760	none	addiction module antitoxin, relb/dinj family	0.23	0.2	-0.17	0.5	0.367092	0.1286	0.566504	0.00145889	-0.0922311	0.863805	0.587192	0.015462
1762	gene-CDR20291_1761	none	putative uncharacterized protein	0.06	0.9	0.09	NA	-0.0539895	NA	0.0326404	NA	0.0246869	NA	0.00214606	NA
1763	gene-CDR20291_1762	none	phage protein	-0.38	0.5	-0.02	1	-0.223301	0.543688	0.266627	0.320441	0.189049	0.476505	0.000938281	NA
1764	gene-CDR20291_1763	none	replicative dna helicase	-1.07	0.1	-0.25	0.6	-0.385989	0.294729	0.0800118	NA	0.0488054	NA	0.00920805	NA
1765	gene-CDR20291_1764	none	putative uncharacterized protein	-0.22	0.7	-0.41	0.4	0.200842	0.592981	0.663192	0.122793	0.0403712	0.9544	0.241149	0.227573
1766	gene-CDR20291_1765	none	putative uncharacterized protein	-0.56	0.2	-0.26	0.6	-0.170083	0.647857	0.114225	0.741959	0.0663514	0.897769	0.0112489	NA
1767	gene-CDR20291_1766	yobD	transcription regulator (yobd protein)	-0.66	0.01	-0.53	0.08	-0.0801414	0.790205	0.889234	0.0395427	-0.022933	0.973851	0.572813	0.0846825
1768	gene-CDR20291_1767	none	putative uncharacterized protein	0.12	0.8	0.05	NA	0.0183598	NA	0.0265202	NA	0.0499512	NA	-0.00263091	NA
1769	gene-CDR20291_1768	none	putative uncharacterized protein	-0.48	0.4	-0.22	NA	-0.0487369	NA	0.0676869	NA	0.0678181	NA	-0.00493079	NA
1770	gene-CDR20291_1769	none	putative uncharacterized protein	-0.7	0.2	0.17	0.7	-0.877014	0.0542713	-0.259112	0.55779	-0.523931	0.299198	0.0358528	NA
1771	gene-CDR20291_1770	none	putative uncharacterized protein	0.36	0.3	0.77	0.02	-0.414696	0.0916614	-0.397187	0.258139	-0.757814	0.02973	0.124702	0.577201
1772	gene-CDR20291_1771	none	putative uncharacterized protein	0.52	0.002	0.22	0.3	0.285226	0.0905046	0.472302	0.0204343	-0.356571	0.21282	0.852416	5.51013e-06
1773	gene-CDR20291_1772	none	putative uncharacterized protein	0.47	0.003	0.56	0.002	-0.0982935	0.60072	0.661902	0.000499026	-0.171089	0.642807	0.829732	1.96859e-05
1774	gene-CDR20291_1773	none	putative uncharacterized protein	-1.28	0.007	-0.84	0.07	-0.187657	0.620629	-0.0421926	0.932845	-0.622844	0.219131	0.240795	0.212708
1775	gene-CDR20291_1774	none	putative uncharacterized protein	3.46	4e-85	1.76	2e-17	1.65469	1.5499e-26	0.33914	0.0323895	-0.305911	0.173203	0.628621	0.000119121
1776	gene-CDR20291_1775	none	putative uncharacterized protein	1.84	1e-08	0.69	0.07	1.01398	4.01707e-05	0.178122	0.415454	-0.558892	0.0038066	0.738306	6.7264e-06
1777	gene-CDR20291_1776	none	putative conjugal transfer protein (putative single-stranded dna binding protein)	NA	NA	NA	NA	NA	NA	NA	NA	NA	NA	NA	NA
1778	gene-CDR20291_1777	none	putative uncharacterized protein	-0.0625649	0.774772	-0.03	0.9	-0.0289916	NA	0.50048	NA	-0.389246	NA	0.915599	2.18921e-06
1779	gene-CDR20291_1778	none	putative uncharacterized protein	0.376931	0.01723	-0.21	0.4	0.561023	0.00730432	0.33599	0.0580115	-0.169092	0.637115	0.464847	0.017433
1780	gene-CDR20291_1779	none	putative uncharacterized protein	1.27653	2.35e-14	1.26	1e-13	0.0183513	0.96163	0.780391	4.44483e-05	-0.197725	0.593502	0.984344	3.34863e-06
1781	gene-CDR20291_1780	none	putative uncharacterized protein	-0.198347	0.229069	-0.5	0.03	0.290881	0.214031	0.535	0.0080665	-0.296938	0.226044	0.826869	0.000104156
1782	gene-CDR20291_1781	none	putative uncharacterized protein	0.0605392	0.918578	0.16	0.8	-0.0986892	0.7947	-0.135356	0.781857	-0.657504	0.207036	0.0926128	0.469154
1783	gene-CDR20291_1782	none	putative uncharacterized protein	-0.0406072	0.942781	0.33	0.5	-0.339644	0.356497	0.264328	0.547368	-0.302212	0.559117	0.303613	0.172348
1784	gene-CDR20291_1783	none	putative uncharacterized protein	-1.0023	2.01e-07	-0.46	0.05	-0.481707	0.0224804	0.594435	0.0266563	0.117838	0.839998	0.258585	0.276839
1785	gene-CDR20291_1784	none	putative uncharacterized protein	0.532447	0.383528	-0.1	NA	0.533074	0.186052	0.0273466	NA	0.0519957	0.915427	-0.00499352	NA
1786	gene-CDR20291_1786	none	putative uncharacterized protein	0.370576	0.474536	0.05	NA	0.140457	NA	-0.0332254	NA	0.0902691	NA	-0.0251371	NA
1787	gene-CDR20291_1787	none	putative uncharacterized protein	NA	NA	NA	NA	NA	NA	0.141768	NA	0.07147	NA	0.00717712	NA
1788	gene-CDR20291_1788	none	putative uncharacterized protein	1.48215	3.44e-20	0.66	0.0004	0.764834	5.4319e-05	1.42328	1.51255e-13	-0.13112	0.748622	1.57504	3.346e-16
1789	gene-CDR20291_1789	none	putative conjugative transposon membrane protein	1.35551	5.57e-15	0.51	0.009	0.794683	1.0506e-05	0.645228	0.00126954	-0.195859	0.631056	0.85459	4.27728e-05
1790	gene-CDR20291_1790	none	putative conjugal transfer protein	1.00378	0.0659219	1.32	0.02	-0.28133	0.41596	1.51299	0.00220385	0.136148	0.510218	-0.00942588	0.912945
1791	gene-CDR20291_1791	none	conserved hypothetical protein	-0.196298	0.737351	-0.29	0.6	0.124931	0.746888	0.0702692	0.87431	-0.105737	0.855259	0.0440633	NA
1792	gene-CDR20291_1792	none	putative cell surface protein	0.386913	0.527431	-0.03	NA	0.263478	NA	-0.0385183	NA	-0.037437	NA	-0.00166003	NA
1793	gene-CDR20291_1793	none	putative DNA topoisomerase	1.70675	0.0405953	0.38	NA	0.159242	0.629397	-0.00118064	0.996699	-0.08216	0.870871	0.0166012	NA
1794	gene-CDR20291_1794	none	putative uncharacterized protein	-0.323051	0.0301213	-0.2	0.3	-0.110075	0.568426	0.0689023	0.78559	0.0299349	0.941958	0.02727	0.928197
1795	gene-CDR20291_1795	none	putative helicase	-0.327543	0.0874967	-0.43	0.07	0.111288	0.635737	0.353761	0.177831	-0.235933	0.532962	0.522474	0.0429889
1796	gene-CDR20291_1796	none	putative uncharacterized protein	0.0840457	0.925826	0.05	NA	-0.00209064	NA	0.0147939	NA	-0.00733699	NA	0.00397784	NA
1797	gene-CDR20291_1797	none	putative conjugative transposon DNA recombination protein	0.675127	3.19e-05	0.25	0.2	0.393128	0.0190082	-0.259642	0.130213	-0.0868926	0.788607	-0.142462	0.451872
1798	gene-CDR20291_1798	none	putative conjugative transposon conserved hypothetical protein	0.161429	0.412691	-0.1	0.7	0.246937	0.179106	-0.353765	0.0656832	-0.302922	0.197099	-0.0365263	0.90023
1799	gene-CDR20291_1799	none	putative uncharacterized protein	0.617318	9.56e-05	0.3	0.1	0.29348	0.0764452	-0.330678	0.0471502	-0.175609	0.484492	-0.124878	0.527956
1800	gene-CDR20291_1800	none	putative conjugative transposon mobilization protein	-0.314006	0.388726	-0.03	0.9	-0.239265	0.436705	-0.10489	0.789358	-0.604561	0.0313842	0.32967	0.184054
1801	gene-CDR20291_1801	none	putative exported protein	-0.845835	9.63e-05	-0.11	0.7	-0.69882	0.000616247	-0.575984	0.0309968	-0.393487	0.220128	-0.102862	0.684137
1802	gene-CDR20291_1802	none	putative iron-sulfur-binding membrane protein	-1.25658	6.31e-05	-0.81	0.01	-0.326451	0.286068	-0.248717	0.547368	-0.150444	0.775427	-0.0451964	0.868194
1803	gene-CDR20291_1803	none	ABC transporter, permease protein	-1.19454	0.000128266	-0.71	0.03	-0.361948	0.231759	-0.295366	0.474802	-0.186732	0.730905	-0.0351786	0.892585
1804	gene-CDR20291_1804	none	abc transporter, atp-binding protein	-0.737354	0.0202276	-0.65	0.06	-0.0327664	0.92382	-0.33829	0.413216	-0.0202135	0.973851	-0.133972	0.512422
1805	gene-CDR20291_1805	none	ABC transporter, permease protein	-0.741141	3.81e-05	-0.16	0.5	-0.551492	0.00271491	-0.0491471	0.880539	0.195657	0.561736	-0.182975	0.408061
1806	gene-CDR20291_1806	vncR	two-component system, response regulator	-0.485461	0.00550652	-0.62	0.005	0.140868	0.556633	-0.176013	0.526548	0.125618	0.745432	-0.230331	0.288744
1807	gene-CDR20291_1807	vncS	sensor protein	-0.194167	0.423649	-0.25	0.4	0.0616749	0.842236	-0.560781	0.0159603	0.147491	0.685954	-0.665174	0.00804714
1808	gene-CDR20291_1808	none	putative sigma factor	-1.15324	0.000221979	-0.68	0.03	-0.359282	0.223066	0.354179	0.39634	-0.307481	0.548274	0.483529	0.107495
1809	gene-CDR20291_1810	none	hypothetical protein	-0.166278	0.440039	-0.07	0.8	-0.0831776	0.723893	1.2279	3.07931e-14	0.968926	0.000160194	0.122283	0.613455
1810	gene-CDR20291_1811	none	ABC transporter substrate-binding protein	0.219324	0.271014	0.63	0.001	-0.398317	0.041684	0.110358	0.719044	1.36798	6.93537e-06	-1.24234	6.20927e-06
1811	gene-CDR20291_1812	none	conserved hypothetical protein	-0.894892	6.78e-07	-0.9	2e-05	0.0221765	0.929026	0.0339478	0.918677	-0.06374	0.900521	0.0719148	0.78014
1812	gene-CDR20291_1813	none	putative regulatory protein	0.328451	0.0447897	0.99	7e-07	-0.648744	0.000473998	0.659641	0.00238537	0.420887	0.106733	0.157216	0.474474
1813	gene-CDR20291_1814	none	putative plasmid-related protein	-0.887958	9.82e-05	-1.01	0.0002	0.128999	0.646493	0.0503799	0.908546	0.359689	0.364655	-0.172848	0.451872
1814	gene-CDR20291_1815	none	putative membrane protein	-0.725063	0.000298291	-0.8	0.0005	0.0846434	0.731339	-0.391961	0.128254	-0.120416	0.782285	-0.17968	0.433633
1815	gene-CDR20291_1816	none	putative lipoprotein	-0.373379	0.135933	-0.32	0.3	-0.0254368	0.935733	-0.291204	0.321127	-0.152182	0.705948	-0.0826132	0.75171
1816	gene-CDR20291_1817	none	hypothetical protein	-1.26871	1.63e-12	-0.66	0.002	-0.564621	0.000557186	-0.595555	0.000740721	-0.0524613	0.899392	-0.499369	0.00727725
1817	gene-CDR20291_1818	none	putative phage-related cell wall hydrolase (endolysin)	-1.54835	2.69e-23	-0.98	5e-07	-0.516902	0.00200969	-0.56429	0.000777904	-0.179699	0.50113	-0.332105	0.0621595
1818	gene-CDR20291_1819	none	putative phage-related deoxycytidylate deaminase (putative late competence protein)	2.03116	1.77e-18	1.72	5e-11	0.257087	0.198381	-1.54129	6.91195e-13	-0.329225	0.245751	-1.1153	1.72855e-05
1819	gene-CDR20291_1820	none	hypothetical protein	-0.00232984	0.99346	0.71	0.05	-0.717031	0.0142489	0.463872	0.195756	0.0906955	0.897817	0.150125	0.493051
1820	gene-CDR20291_1821	none	putative phage repressor	-0.515301	0.291994	-0.72	0.1	0.212349	0.578961	-0.105063	0.832738	-0.252396	0.638883	0.0380508	0.850023
1821	gene-CDR20291_1823	none	putative lipoprotein signal peptidase	1.50994	0.00356507	0.66	0.2	0.54143	0.109406	0.0200908	0.966551	0.210471	0.667024	-0.0969287	0.692804
1822	gene-CDR20291_1824	none	ABC transporter, permease protein	-0.288441	0.175898	0.7	0.003	-0.980917	5.69563e-06	-0.251121	0.475466	0.83709	0.0261932	-1.18763	0.000223545
1823	gene-CDR20291_1826	none	site-specific recombinases	0.458363	0.200936	0.22	0.6	0.188566	0.541113	0.600648	0.107268	0.41204	0.374686	0.045856	0.865385
1824	gene-CDR20291_1827	none	hypothetical protein	0.718785	0.253427	0.63	0.2	-0.0664523	0.866059	0.340695	0.429576	1.30976	0.00762186	-0.123309	0.465134
1825	gene-CDR20291_1828	pduQ	putative ethanolamine/propanediol utilization propanol dehydrogenase	0.118853	0.820963	0.24	0.6	-0.132618	0.716151	0.205127	0.655447	-0.0667711	0.923912	0.111864	0.589913
1826	gene-CDR20291_1829	pduU	putative ethanolamine/propanediol utilization protein	-1.99829	6.83e-11	-1.51	6e-06	-0.326908	0.327098	0.272513	0.532049	0.0440039	0.950171	0.0950891	0.667458
1827	gene-CDR20291_1830	pduV	putative ethanolamine/propanediol utilization protein	-0.952904	8.73e-05	-0.07	0.8	-0.842344	0.000435411	0.178356	0.670494	0.312333	0.493447	-0.0641971	0.801095
1828	gene-CDR20291_1831	none	two-component response regulator	0.119262	0.623492	0.35	0.2	-0.228835	0.296614	0.326013	0.112793	0.12057	0.745355	0.140678	0.524007
1829	gene-CDR20291_1832	none	two-component sensor histidine kinase	0.104804	0.640785	0.33	0.2	-0.226756	0.26008	0.127458	0.610458	0.147744	0.648442	-0.0213039	0.944713
1830	gene-CDR20291_1833	eutA	putative ethanolamine/propanediol utilisation protein	-0.596292	0.34894	-0.12	NA	-0.221635	0.509112	-0.134664	0.732934	-0.215384	0.640459	0.00923468	NA
1831	gene-CDR20291_1834	eutB	putative ethanolamine/propanediol ammonia-lyase heavy chain	-1.00736	0.0619238	-0.24	0.6	-0.469344	0.231759	0.243072	0.55779	-0.00539243	0.991656	0.0698361	NA
1832	gene-CDR20291_1835	eutC	putative ethanolamine/propanediol ammonia-lyase light chain	-0.468007	0.440719	-0.2	0.7	-0.106414	0.774404	0.0141184	0.974587	-0.152193	0.746249	0.0401475	NA
1833	gene-CDR20291_1836	eutL	putative ethanolamine/propanediol utilization protein	-0.321404	0.587499	-0.24	0.6	0.0069957	0.985796	-0.180235	0.635769	-0.0685298	0.915338	-0.0286434	NA
1834	gene-CDR20291_1837	none	putative ethanolamine/propanediol utilisation protein	0.0412173	0.944772	0.2	NA	-0.158035	NA	0.146474	NA	0.103483	NA	0.0131452	NA
1835	gene-CDR20291_1838	none	putative ethanolamine/propanediol utilisation aldehyde-alcohol dehydrogenase	-0.677791	0.123776	-0.02	1	-0.570146	0.103502	-0.0636353	0.895104	0.0330181	0.963236	-0.030476	0.883702
1836	gene-CDR20291_1839	eutM	putative ethanolamine/propanediol utilization protein	-0.325264	0.605682	0	NA	-0.191764	0.581316	0.112269	0.742875	-0.0317391	NA	0.0331493	NA
1837	gene-CDR20291_1840	eutT	putative ethanolamine/propanediol utilization cobalamin adenosyltransferase	-0.366091	0.558551	-0.46	NA	0.145401	0.655791	-0.209159	NA	-0.0854154	0.825666	-0.015003	NA
1838	gene-CDR20291_1841	none	putative propanediol/ethanolamine utilization protein	-0.663655	0.266387	-0.35	0.5	-0.101309	0.781972	0.00532992	0.98904	0.101286	0.839998	-0.0192472	NA
1839	gene-CDR20291_1842	none	putative ethanolamine utilization/propanediol conserved hypothetical protein	-0.715463	0.263857	0.06	NA	-0.527863	0.140377	0.160071	0.609672	0.0699182	0.891022	0.0247591	NA
1840	gene-CDR20291_1843	eutN	putative ethanolamine/propanediol utilization protein	0.114745	0.847761	0.26	NA	-0.173	0.573137	0.00131668	NA	0.00515705	NA	-0.00114035	NA
1841	gene-CDR20291_1844	none	putative ethanolamine/propanediol utilization protein	-0.145259	0.804034	-0.07	NA	-0.00249517	NA	0.0514572	NA	0.0193848	NA	0.00820032	NA
1842	gene-CDR20291_1845	eutH	putative ethanolamine/propanediol transporter	-0.692935	0.225047	-0.28	0.6	-0.185398	0.620026	-0.0906382	0.845792	-0.0738827	0.916415	-0.00828963	NA
1843	gene-CDR20291_1846	eutQ	putative ethanolamine/propanediol utilization protein	-0.622815	0.287231	-0.44	0.4	-0.0233574	0.950118	0.186067	0.648664	0.209134	0.673589	-0.000519003	NA
1844	gene-CDR20291_1847	none	possible transcriptional regulator	2.68299	2.44e-41	1.87	9e-15	0.756323	2.948e-05	0.328109	0.0765849	0.180019	0.520951	0.104773	0.64446
1845	gene-CDR20291_1848	none	putative peptidase	0.231285	0.713569	0.14	NA	0.0255143	0.950118	-0.0721567	0.846635	-0.163058	0.707926	0.0147775	NA
1846	gene-CDR20291_1849	none	putative aminobenzoyl-glutamate transport protein	-0.248341	0.587353	-0.22	0.6	0.0124563	0.97489	-0.133629	0.770037	-0.0110008	0.985081	-0.0345888	NA
1847	gene-CDR20291_1850	none	putative aminotransferase	-0.276137	0.616551	-0.04	0.9	-0.155315	0.683166	-0.213833	0.63634	-0.25487	0.637115	0.00290831	NA
1848	gene-CDR20291_1851	none	putative membrane protein	-1.12394	1.78e-08	-1.46	6e-09	0.314547	0.207202	1.94535	1.58284e-11	0.586402	0.113226	1.19668	2.88038e-06
1849	gene-CDR20291_1852	none	putative membrane protein	-0.990478	4.04e-05	-1.73	1e-09	0.673044	0.0118329	1.89995	4.01843e-09	0.527697	0.200429	1.13941	0.000423767
1850	gene-CDR20291_1853	none	putative exported protein	-0.155338	0.461219	-0.37	0.1	0.208766	0.307032	0.945077	1.33095e-07	0.16747	0.634516	0.731846	1.86399e-05
1851	gene-CDR20291_1854	dinR	SOS regulatory protein	-0.378694	0.0238085	0.13	0.6	-0.493072	0.00271491	0.0593458	0.810449	-0.160445	0.668661	0.171882	0.424157
1852	gene-CDR20291_1855	none	putative tyrosine recombinase	0.141764	0.526853	0.19	0.5	-0.0543207	0.813541	0.0501315	0.868295	-0.0184539	0.966803	0.046796	0.8668
1853	gene-CDR20291_1856	none	putative membrane protein	-0.016575	0.936009	0.15	0.5	-0.164388	0.405657	0.12079	0.661678	0.197752	0.517257	-0.056088	0.84443
1854	gene-CDR20291_1857	none	conserved hypothetical protein	-0.115652	0.545622	-0.19	0.4	0.0747491	0.742481	-0.0734975	0.766456	0.00972175	0.983389	-0.063252	0.801095
1855	gene-CDR20291_1858	spoVS	stage V sporulation protein S	0.0685945	0.743229	0.34	0.1	-0.272982	0.126281	0.620626	0.000111487	0.0815467	0.867975	0.473234	0.0112285
1856	gene-CDR20291_1859	accA	acetyl-coenzyme A carboxylase carboxyl transferase subunit alpha	1.68206	1.23e-30	0.02	0.9	1.63638	1.07748e-18	0.338163	0.0220657	0.315024	0.12778	0.00553602	0.981429
1857	gene-CDR20291_1860	accD	acetyl-coenzyme A carboxylase carboxyl transferase subunit beta	1.01616	1.31e-09	-0.33	0.2	1.34121	1.05931e-08	0.0570641	0.81673	0.251135	0.376155	-0.159377	0.439763
1858	gene-CDR20291_1861	accC	biotin carboxylase (acetyl-CoA carboxylase subunit A)	1.12604	1.6e-15	0.02	0.9	1.08156	1.49453e-09	0.201447	0.221122	0.264385	0.245593	-0.0595503	0.801582
1859	gene-CDR20291_1862	accB	biotin carboxyl carrier protein of acetyl-CoA carboxylase	1.33426	2.34e-19	0	1	1.03832	0.020282	0.408698	0.0119814	0.190638	0.518904	0.171881	0.326977
1860	gene-CDR20291_1863	none	putative membrane protein	0.109807	0.672933	-0.28	0.3	0.377009	0.0763164	1.83239	5.16532e-18	1.63656	7.71849e-13	0.127461	0.559758
1861	gene-CDR20291_1864	none	hypothetical protein	-0.623275	8.25e-05	-0.43	0.03	-0.169913	0.368733	0.525583	0.00801082	0.310998	0.204287	0.1476	0.502037
1862	gene-CDR20291_1865	none	tRNA guanine-N(7)-methyltransferase	2.30902	5.49e-25	1.39	3e-07	0.847762	3.03342e-06	0.354741	0.0596017	0.468909	0.00751801	-0.0853857	0.716433
1863	gene-CDR20291_1866	none	conserved hypothetical protein	0.878086	3.41e-09	0.5	0.04	0.302994	0.199273	-0.266434	0.150866	-0.0980599	0.770508	-0.124811	0.566705
1864	gene-CDR20291_1867	none	putative uncharacterized protein	0.473123	0.0115544	0.36	0.09	0.0945738	0.670807	0.0737878	0.795833	-0.343923	0.138043	0.369871	0.0557195
1865	gene-CDR20291_1868	none	putative glyoxalase	0.585569	0.0134728	0.37	0.2	0.181784	0.433861	-0.181347	0.483757	-0.00122833	0.99844	-0.131714	0.564502
1866	gene-CDR20291_1869	none	AraC-family transcriptional regulator	0.431009	0.0574898	0.33	0.2	0.0732826	0.770256	-0.273245	0.190871	-0.129861	0.713036	-0.100244	0.67567
1867	gene-CDR20291_1870	none	ABC transporter, ATP-binding protein	0.395819	0.485305	0.07	0.9	0.225157	0.556633	-0.298791	0.472735	0.247101	0.651719	-0.176877	NA
1868	gene-CDR20291_1871	none	putative ABC transporter, permease protein	0.320925	0.425976	0.01	1	0.273749	0.380677	-0.257395	0.54801	-0.00292408	0.996926	-0.109788	0.607051
1869	gene-CDR20291_1872	none	putative two-component sensor histidine kinase	0.29948	0.463666	0.04	0.9	0.215347	0.512607	0.137604	0.723489	0.261367	0.465253	-0.0698051	0.800134
1870	gene-CDR20291_1873	none	putative membrane protein	0.236794	0.431247	-0.65	0.04	0.902091	0.000774218	0.29076	0.149081	-0.0685496	0.867975	0.302938	0.117783
1871	gene-CDR20291_1874	none	putative acetyltransferase	0.533138	0.0537439	0.65	0.03	-0.132081	0.604496	0.255152	0.414044	0.836566	0.00223244	-0.430685	0.094078
1872	gene-CDR20291_1875	none	LysR-family transcriptional regulator	0.345923	0.254429	-0.17	0.6	0.493137	0.0549332	0.316163	0.325584	0.225618	0.580029	0.048983	0.870885
1873	gene-CDR20291_1876	none	conserved hypothetical protein	1.74638	1.03e-24	1.23	1e-09	0.471375	0.00457049	0.338737	0.0396022	0.0175884	0.965558	0.275957	0.103354
1874	gene-CDR20291_1877	none	putative ABC transporter, permease protein	0.104091	0.593231	0.04	0.9	0.059543	0.781972	-0.348778	0.0913599	0.0701849	0.867975	-0.368731	0.0653909
1875	gene-CDR20291_1878	none	ABC transporter, ATP-binding protein	-0.160555	0.467828	-0.12	0.7	-0.0373826	0.873839	0.0692245	0.850036	0.122493	0.792833	-0.0353952	0.912858
1876	gene-CDR20291_1879	none	two-component sensor histidine kinase	-0.537181	0.0044189	-0.22	0.4	-0.284688	0.158694	-0.122803	0.736423	0.08617	0.86272	-0.13699	0.567548
1877	gene-CDR20291_1880	none	two-component response regulator	-0.553015	0.0219468	-0.3	0.3	-0.217084	0.362661	0.0542471	0.905269	0.348905	0.35755	-0.150267	0.51839
1878	gene-CDR20291_1881	none	putative reductive dehalogenase	-0.346215	0.0338212	-0.29	0.2	-0.0413025	0.841031	0.057412	0.811675	-0.00516852	0.991656	0.0429129	0.870475
1879	gene-CDR20291_1882	none	two-component system response regulator	0.013087	0.961379	0.01	1	0.0023156	0.9958	-0.10622	0.798974	0.0994402	0.861882	-0.126759	0.603895
1880	gene-CDR20291_1883	none	two-component sensor histidine kinase	-0.337733	0.0744511	-0.22	0.4	-0.10338	0.626366	-0.247268	0.383988	0.0883298	0.867975	-0.235663	0.308987
1881	gene-CDR20291_1884	none	ABC transporter, ATP-binding protein	-0.332438	0.101121	-0.17	0.5	-0.144101	0.511862	-0.139119	0.704866	0.0577973	0.913937	-0.124072	0.610127
1882	gene-CDR20291_1885	none	ABC transporter, permease protein	0.497474	0.00859328	0.27	0.3	0.198847	0.347247	-0.213434	0.437759	0.0782892	0.870091	-0.218914	0.322521
1883	gene-CDR20291_1886	none	conserved hypothetical protein	0.350761	0.0819977	0.18	0.5	0.156591	0.439512	0.0807568	0.78007	-0.0976257	0.809811	0.137351	0.528496
1884	gene-CDR20291_1887	none	conserved hypothetical protein	-0.195442	0.359957	-0.13	0.6	-0.0529939	0.831044	0.0708473	0.811675	0.0466998	0.918832	0.0141898	0.970005
1885	gene-CDR20291_1888	none	putative membrane protein	-0.200573	0.487345	-0.33	0.3	0.13101	0.635737	-0.478923	0.138884	-0.434238	0.212101	-0.0233334	0.9444
1886	gene-CDR20291_1889	none	putative acyl-CoA thioesterase	0.724626	0.0790466	0.22	0.6	0.400177	0.199273	-0.30378	0.41614	-0.539329	0.142752	0.0735865	0.759113
1887	gene-CDR20291_1890	none	hypothetical protein	-1.12903	5.9e-12	-0.13	0.6	-0.980836	8.77643e-10	0.157463	0.553483	0.0338445	0.945252	0.0846292	0.736168
1888	gene-CDR20291_1891	none	putative membrane protein	-1.64547	4.33e-24	-1.34	8e-11	-0.258205	0.232839	-0.17406	0.455787	-0.124878	0.723308	-0.0342694	0.912665
1889	gene-CDR20291_1892	none	putative regulatory protein	-1.5622	6.49e-19	-0.97	5e-07	-0.539195	0.00372888	-0.117931	0.664571	-0.101574	0.770508	-0.0134083	0.970295
1890	gene-CDR20291_1893	none	putative cyclase	-1.4733	6.74e-20	-0.94	2e-06	-0.494791	0.00198769	-0.0145119	0.95931	-0.00753596	0.98319	-0.00766089	0.984102
1891	gene-CDR20291_1894	none	hypothetical protein	0.503075	0.0450758	0.42	0.2	0.0443528	0.878357	-0.14487	0.656215	0.0468714	0.929721	-0.124335	0.608299
1892	gene-CDR20291_1895	none	putative peptidase	1.88401	2.39e-25	1.14	2e-07	0.697103	1.05366e-05	0.0218524	0.928383	0.066621	0.843937	-0.0417835	0.87087
1893	gene-CDR20291_1896	none	conserved hypothetical protein	2.20418	2.81e-34	1.54	1e-12	0.615247	0.000155653	-0.200132	0.253671	-0.131279	0.641823	-0.0548742	0.818446
1894	gene-CDR20291_1897	hfQ	HfQ protein	1.14017	1.06e-11	0.98	3e-06	0.129683	0.540862	-0.00413643	0.98554	0.0946955	0.758358	-0.0848673	0.69135
1895	gene-CDR20291_1898	miaA	tRNA delta(2)-isopentenylpyrophosphate transferase	1.05189	3.32e-09	0.26	0.3	0.753467	2.38861e-05	-0.432683	0.00947139	-0.0462155	0.921052	-0.330938	0.0809195
1896	gene-CDR20291_1899	mutL	DNA mismatch repair protein	0.712784	2.7e-06	0.44	0.03	0.241108	0.187794	-0.476995	0.00104041	0.0107596	0.98319	-0.430213	0.023589
1897	gene-CDR20291_1900	mutS	DNA mismatch repair protein	0.538697	0.000196505	0.53	0.004	-0.00325811	0.984842	-0.286904	0.0740701	-0.013775	0.975313	-0.227232	0.213756
1898	gene-CDR20291_1901	none	ABC transporter, ATP-binding protein	-2.35316	1.23e-55	-1.47	5e-17	-0.835617	4.39891e-07	-0.0205032	0.94216	0.0927342	0.782282	-0.0927853	0.678509
1899	gene-CDR20291_1902	none	ABC transporter, substrate-binding protein	-2.51866	2.77e-69	-1.5	2e-18	-0.971441	6.57875e-10	-0.148978	0.500109	-0.152789	0.625202	0.00397791	0.992327
1900	gene-CDR20291_1903	none	ABC transporter, permease protein	-3.17519	1.01e-91	-1.91	1e-24	-1.20985	3.77623e-11	-0.302986	0.19781	-0.174623	0.539075	-0.0911294	0.716433
1901	gene-CDR20291_1904	none	conserved hypothetical protein	-3.37962	3.16e-81	-2.26	1e-30	-1.05512	1.32915e-06	-0.239839	0.473455	-0.0706483	0.901819	-0.0957459	0.708243
1902	gene-CDR20291_1905	none	putative transcriptional regulator	-4.50753	4.05e-52	-1.29	3e-07	-3.13779	1.68046e-22	0.0815259	0.864859	0.00197875	0.998715	0.0229296	NA
1903	gene-CDR20291_1906	none	transposase-like protein b	1.21309	1.3e-10	1	4e-06	0.17621	0.365484	0.108991	0.747012	0.227021	0.503964	-0.0901776	0.716433
1904	gene-CDR20291_1907	none	conserved hypothetical protein	0.57964	0.00191661	0.48	0.04	0.069098	0.770256	-0.0963583	0.717617	0.106217	0.751907	-0.170013	0.411335
1905	gene-CDR20291_1908	none	NUDIX-family protein	0.394641	0.0877395	0.22	0.4	0.142517	0.57621	-0.167593	0.588906	0.377294	0.0687541	-0.474529	0.0433552
1906	gene-CDR20291_1909	none	putative membrane protein	0.150456	0.439176	0.2	0.4	-0.0515024	0.816212	0.182903	0.370061	0.237772	0.271907	-0.0474228	0.856753
1907	gene-CDR20291_1910	none	putative radical sam protein	1.33032	7.87e-08	0.85	0.003	0.408403	0.0493985	0.14176	0.510468	-0.179236	0.498377	0.277983	0.126742
1908	gene-CDR20291_1911	none	cell surface protein	-1.12659	4.48e-07	-0.55	0.03	-0.500689	0.0315386	0.830622	7.10539e-05	0.203524	0.576451	0.518885	0.022188
1909	gene-CDR20291_1912	trpP	putative tryptophan transport protein	-1.04188	8.63e-05	-1.03	0.0004	0.0152263	0.963521	-0.158809	0.583235	-0.345775	0.18379	0.122109	0.610127
1910	gene-CDR20291_1913	none	putative membrane protein	-0.115065	0.830598	-0.17	0.7	0.0678438	0.866665	-0.102572	0.807784	0.134958	0.778072	-0.133766	0.57611
1911	gene-CDR20291_1914	none	hypothetical protein	-1.22111	3e-05	-1.03	0.002	-0.104221	0.76199	1.22391	1.56119e-10	0.570269	0.014308	0.547166	0.00588848
1912	gene-CDR20291_1915	cspC	cold shock protein	1.96443	1.01e-27	1.22	1e-09	0.676115	0.000954645	0.626266	1.41231e-06	-0.183697	0.644879	0.776342	0.000423767
1913	gene-CDR20291_1916	none	putative lipoprotein	-1.84302	8.92e-26	-1.01	2e-06	-0.76526	0.000180627	-0.145388	0.655361	0.174453	0.616056	-0.23941	0.284392
1914	gene-CDR20291_1917	none	hypothetical protein	-1.09159	1.29e-10	-0.42	0.07	-0.60244	0.0048299	-0.174903	0.455299	-0.214591	0.450932	0.0300504	0.924693
1915	gene-CDR20291_1918	none	putative decarboxylase	-1.68682	1.84e-29	-1.07	5e-09	-0.570878	0.000544497	-0.496317	0.00234214	-0.310574	0.260093	-0.116752	0.610127
1916	gene-CDR20291_1919	none	putative membrane protein	-0.250342	0.589934	-0.27	0.5	0.0496287	0.900112	-0.462204	0.225678	0.152082	0.756973	-0.414433	0.139502
1917	gene-CDR20291_1920	none	ArsR-family transcriptional regulator	-0.331979	0.455613	-0.01	1	-0.258424	0.453733	0.223817	0.564698	0.0233005	0.971513	0.100826	0.681961
1918	gene-CDR20291_1921	none	putative membrane protein	-0.845424	4.07e-05	-0.63	0.01	-0.169233	0.50177	-0.152546	0.597437	0.102189	0.820858	-0.187287	0.40109
1919	gene-CDR20291_1922	none	AraC-family transcriptional regulator	-0.481544	0.0288893	-0.17	0.5	-0.280501	0.207111	-0.0985928	0.762091	0.115421	0.788607	-0.14956	0.518514
1920	gene-CDR20291_1923	none	hth transcriptional regulator merr family	1.07502	0.0405452	0.27	0.6	0.605226	0.0972484	0.130962	0.795833	0.180985	0.753086	-0.0119249	0.967756
1921	gene-CDR20291_1924	none	putative uncharacterized protein	0.163251	0.335868	-0.75	5e-05	0.910196	1.04927e-08	0.475947	0.00682695	0.722751	0.00017154	-0.187483	0.359577
1922	gene-CDR20291_1925	fldX	flavodoxin	10.8635	0	9.27	0	1.56101	1.69546e-24	4.85661	1.77225e-05	6.56727	1.67969e-09	-1.48928	3.72254e-12
1923	gene-CDR20291_1926	ispD	major intracellular serine protease	0.641119	0.0044189	-0.02	0.9	0.641335	0.00162245	2.15699	2.11933e-20	1.72612	2.01821e-13	0.301487	0.161676
1924	gene-CDR20291_1927	ilvD	dihydroxy-acid dehydratase	-0.594025	0.00284102	-0.4	0.09	-0.163405	0.48326	0.13316	0.711089	-0.0547819	0.927333	0.109544	0.666929
1925	gene-CDR20291_1928	none	putative membrane protein	2.54945	0.000106864	1.16	0.06	0.841092	0.0242771	0.439331	0.285704	0.489313	0.287454	-0.0189982	0.954536
1926	gene-CDR20291_1929	none	hypothetical protein	0.23045	0.721242	0.14	NA	0.0160123	0.968616	-0.511964	0.246466	-0.0826806	0.904042	-0.103104	NA
1927	gene-CDR20291_1930	none	putative phage regulatory protein	-0.22188	0.262899	-0.34	0.1	0.116057	0.612773	0.192879	0.455299	0.176266	0.612071	0.00701496	0.988287
1928	gene-CDR20291_1931	none	AraC-family transcriptional regulator	-0.434739	0.0960862	-0.87	0.003	0.416138	0.107368	0.196174	0.52091	0.24819	0.449705	-0.0342958	0.913959
1929	gene-CDR20291_1932	none	probable transporter	-0.501435	0.203994	-0.77	0.06	0.261841	0.451952	0.380267	0.237886	0.3758	0.31381	-0.00168634	0.996056
1930	gene-CDR20291_1933	clpB	chaperone	-2.80237	1.47e-70	-2.96	7e-58	0.155177	0.396649	0.114654	0.64054	0.282163	0.225778	-0.147114	0.433633
1931	gene-CDR20291_1934	none	hypothetical protein	-2.54313	1.04e-37	-2.71	3e-33	0.15334	0.553189	-0.0465638	0.918677	0.24844	0.564962	-0.155597	0.497432
1932	gene-CDR20291_1935	none	hypothetical protein	-2.53512	8.85e-31	-2.58	1e-21	0.0494716	0.878357	0.079372	0.865554	0.386229	0.293237	-0.133567	0.562068
1933	gene-CDR20291_1936	none	GntR-family transcriptional regulator	3.52952	1.93e-55	1.03	0.002	2.4035	9.97234e-33	-0.0454851	0.90007	0.326992	0.26698	-0.291269	0.195611
1934	gene-CDR20291_1937	none	ABC transporter, ATP-binding protein	3.85215	5.99e-74	1.7	2e-09	2.08151	2.68914e-32	-0.199641	0.458057	0.431289	0.0678769	-0.603172	0.00639048
1935	gene-CDR20291_1938	none	putative ABC transporter, permease protein	2.91499	5.77e-05	0.53	0.3	0.249778	0.331798	-0.0198232	0.95931	0.300276	0.561736	-0.0305677	0.78014
1936	gene-CDR20291_1939	none	putative acetyltransferase	-1.08026	8.75e-07	-0.5	0.04	-0.509376	0.0200278	0.0936141	0.804532	0.143556	0.73651	-0.0305448	0.924108
1937	gene-CDR20291_1940	none	N-carbamoyl-L-amino acid hydrolase	-1.53859	9.68e-22	-0.72	0.0006	-0.753984	7.88638e-05	-0.0267452	0.928763	-0.0517984	0.905897	0.0157328	0.964907
1938	gene-CDR20291_1941	racX	probable amino acid racemase	-1.27471	5.62e-14	-0.37	0.07	-0.868757	2.78048e-07	-0.31912	0.155237	-0.183489	0.60297	-0.0979474	0.67381
1939	gene-CDR20291_1942	none	putative lipoprotein	0.447992	0.0321756	0.1	0.7	0.320697	0.0980565	-0.00766947	0.976402	-0.293033	0.195825	0.25605	0.121902
1940	gene-CDR20291_1943	argF	ornithine carbamoyltransferase	-0.156734	0.77465	0.26	0.6	-0.38309	0.294729	0.0399367	0.939575	-0.112973	0.867975	0.049426	0.814696
1941	gene-CDR20291_1944	argM	succinylornithine transaminase	0.535922	0.388726	0.31	NA	0.0581006	0.886947	-0.0638503	0.888094	-0.0609848	0.92782	-0.00267045	NA
1942	gene-CDR20291_1945	argB	acetylglutamate kinase	-0.725449	0.239234	-0.19	0.7	-0.262666	0.471212	0.166186	0.699513	-0.152551	0.752015	0.0766936	NA
1943	gene-CDR20291_1946	argJ	arginine biosynthesis bifunctional protein ArgJ	-1.73226	0.0212106	-0.18	0.7	-0.986017	0.0579306	-0.101734	0.797167	-0.124599	0.802139	0.00150834	NA
1944	gene-CDR20291_1947	argC	N-acetyl-gamma-glutamyl-phosphate reductase	0.0595586	0.926033	0.29	NA	-0.24203	0.463283	-0.109609	0.760998	-0.045989	0.939157	-0.017816	NA
1945	gene-CDR20291_1948	none	putative uncharacterized protein	-0.838733	0.0130525	-0.3	0.4	-0.443219	0.133425	-0.328048	0.338481	-0.444558	0.187466	0.0420386	0.888565
1946	gene-CDR20291_1949	none	putative uncharacterized protein	-1.80151	3.79e-18	-0.57	0.02	-1.15375	4.32174e-07	-0.759768	0.00251739	-0.444687	0.0859187	-0.177718	0.447178
1947	gene-CDR20291_1950	none	putative transcriptional regulator	-0.0324035	0.918578	-0.19	0.6	0.153001	0.585018	-0.131844	0.699513	-0.0384919	0.944359	-0.0571936	0.844572
1948	gene-CDR20291_1951	none	putative hydrolase	-0.15137	0.694832	-0.11	0.8	-0.0270132	0.936462	-0.0355214	0.925011	-0.118664	0.778006	0.0476414	0.874986
1949	gene-CDR20291_1952	none	putative membrane protein	0.937918	0.0256437	0.25	0.6	0.541188	0.107368	-0.338383	0.274336	0.23057	0.55315	-0.490156	0.0710724
1950	gene-CDR20291_1953	none	putative transcriptional regulator	0.64515	0.080845	0.38	0.4	0.174867	0.583778	0.21482	0.469814	0.0368396	0.94652	0.11098	0.655179
1951	gene-CDR20291_1954	none	hypothetical protein	0.20781	0.395568	-0.01	1	0.100317	0.7947	-0.729971	0.00315658	0.494337	0.0389935	-1.27316	6.9145e-07
1952	gene-CDR20291_1955	none	RpiR-family transcriptional regulator	-0.140011	0.396361	-0.33	0.08	0.185966	0.318548	0.0732601	0.744812	0.0480392	0.905897	0.0160827	0.96116
1953	gene-CDR20291_1956	none	conserved hypothetical protein	1.26536	3.28e-08	1.17	2e-05	0.0535364	0.841935	-0.119625	0.646891	0.159071	0.593502	-0.237691	0.213962
1954	gene-CDR20291_1957	rluB	putative 23S RNA and tRNA pseudouridine synthase	1.31639	5.48e-11	0.93	0.0001	0.326348	0.106819	0.0485889	0.865556	0.0359662	0.939157	0.00685074	0.988287
1955	gene-CDR20291_1958	none	putative membrane protein	0.670984	0.125527	0.24	0.6	0.321212	0.334814	-0.647832	0.0361591	-0.133108	0.770123	-0.326593	0.195611
1956	gene-CDR20291_1959	none	putative lipoprotein	0.34827	0.0858756	0.38	0.1	-0.0459644	0.86526	0.423223	0.0266949	0.0756506	0.860951	0.282453	0.157471
1957	gene-CDR20291_1960	lysA	diaminopimelate decarboxylase	-1.26031	6.49e-12	-1.23	8e-10	-0.0178049	0.944792	0.0658142	0.803353	-0.261446	0.252362	0.281045	0.126402
1958	gene-CDR20291_1961	lysC	aspartokinase	-1.00312	1.06e-08	-0.85	4e-05	-0.118065	0.601094	0.0243705	0.932845	-0.17577	0.532919	0.156864	0.444014
1959	gene-CDR20291_1962	none	hypothetical protein	-1.46222	1.22e-11	0.6	0.01	-2.10239	2.70483e-23	-0.00382457	0.992438	0.43986	0.375464	-0.203548	0.295524
1960	gene-CDR20291_1963	none	putative membrane protein	-0.613402	3.22e-05	-0.84	2e-06	0.231189	0.184902	-0.022199	0.927785	-0.191444	0.401457	0.140406	0.445254
1961	gene-CDR20291_1964	none	conserved hypothetical protein	0.861373	9.13e-07	0.42	0.05	0.401569	0.0237377	0.223058	0.213553	0.256852	0.273467	-0.0356443	0.891463
1962	gene-CDR20291_1965	none	putative exported protein	0.955077	5.02e-07	0.52	0.03	0.380854	0.057664	0.0860167	0.735305	0.126993	0.67794	-0.0368514	0.891463
1963	gene-CDR20291_1966	glnS	putative glutaminyl-tRNA synthetase	0.249255	0.105703	0	1	0.230942	0.202907	0.116346	0.564662	0.0166501	0.95765	0.0762177	0.717686
1964	gene-CDR20291_1967	none	conserved hypothetical protein	-0.926245	2.11e-09	-0.64	0.0007	-0.254053	0.131294	0.0482278	0.870771	0.0380812	0.92782	0.000710276	0.998685
1965	gene-CDR20291_1968	none	conserved hypothetical protein	-1.27045	3.4e-18	-0.73	9e-05	-0.496996	0.00275806	0.0600277	0.815248	-0.00568399	0.986123	0.0480382	0.851508
1966	gene-CDR20291_1969	none	conserved hypothetical protein	0.134437	0.444342	0.15	0.5	-0.0200675	0.923611	0.144649	0.520192	-0.0308497	0.941428	0.141291	0.476258
1967	gene-CDR20291_1970	none	putative membrane protein	-0.00414616	0.980893	0.05	0.8	-0.052318	0.805656	0.297854	0.0772427	-0.145125	0.61378	0.408135	0.0154213
1968	gene-CDR20291_1971	none	hypothetical protein	-1.08057	5.54e-07	-0.65	0.006	-0.372884	0.101355	0.282414	0.379826	0.0600218	0.923725	0.159584	0.488046
1969	gene-CDR20291_1972	none	putative regulatory protein	-1.48723	1.42e-20	-1.12	5e-09	-0.322627	0.0706921	-0.322491	0.0729213	-0.091962	0.789391	-0.187173	0.326911
1970	gene-CDR20291_1973	none	integrase	-0.51623	0.00191875	-0.32	0.1	-0.17729	0.356497	-0.17157	0.455299	0.17422	0.529021	-0.297127	0.12989
1971	gene-CDR20291_1974	none	putative exported protein	-0.511974	0.00448101	-0.54	0.03	0.0522412	0.852479	0.359055	0.11876	0.09205	0.82865	0.191832	0.381488
1972	gene-CDR20291_1975	none	ABC transporter, ATP-binding protein	2.25979	2.88e-44	1.14	5e-09	1.06264	4.55575e-13	0.426627	0.00165548	0.110182	0.691523	0.272939	0.0764468
1973	gene-CDR20291_1976	none	putative molybdopterin biosynthesis protein	0.602021	0.00112442	0.18	0.5	0.395184	0.0347792	0.370883	0.0475372	0.0347369	0.939157	0.277827	0.148365
1974	gene-CDR20291_1977	none	putative molybdopterin-guanine dinucleotide biosynthesis protein	0.617908	0.0362335	0.4	0.2	0.161504	0.552187	0.332291	0.250737	0.112702	0.809811	0.135705	0.573078
1975	gene-CDR20291_1978	none	conserved hypothetical protein	0.140602	0.732905	-0.43	0.3	0.561982	0.0965089	0.396854	0.212424	0.297493	0.483393	0.0444916	0.888303
1976	gene-CDR20291_1979	none	putative transposase	0.78202	1.66e-05	0.32	0.2	0.418675	0.0241176	0.520945	0.00186808	0.227658	0.401836	0.233316	0.195611
1977	gene-CDR20291_1980	xdhA1	xanthine dehydrogenase, molybdenum binding subunit	-0.245427	0.195444	-0.03	0.9	-0.196032	0.315455	0.112738	0.691037	-0.0528071	0.913937	0.117109	0.617292
1978	gene-CDR20291_1981	pucC1	putative FAD-binding subunit of xanthine dehydrogenase dehydrogenase	-1.16769	0.000908883	-0.54	0.1	-0.475812	0.136948	0.0487465	0.921763	0.0294759	0.967779	0.00705216	NA
1979	gene-CDR20291_1982	pbuX	xanthine permease	-1.23992	2.23e-06	-0.77	0.006	-0.378121	0.153463	0.0302512	0.957418	-0.401889	0.418751	0.135996	0.425928
1980	gene-CDR20291_1983	none	conserved hypothetical protein	-0.881364	4.3e-07	-0.63	0.002	-0.21881	0.224935	0.139874	0.534739	0.166878	0.520951	-0.0287449	0.93911
1981	gene-CDR20291_1984	pyrD	dihydroorotate dehydrogenase, catalytic subunit	-1.02032	0.000632688	-0.31	0.3	-0.622155	0.0257412	-0.130059	0.764355	-0.488534	0.190254	0.154406	0.488046
1982	gene-CDR20291_1985	none	putative amidohydrolase	-1.31077	0.000163453	-0.7	0.05	-0.445825	0.172473	-0.264274	0.54611	-0.560184	0.209577	0.0737859	0.722133
1983	gene-CDR20291_1986	xdhA2	xanthine dehydrogenase, molybdenum binding subunit	-0.863088	0.000688698	-0.32	0.3	-0.482505	0.0426436	-0.662524	0.0411212	-0.398273	0.267985	-0.110278	0.642457
1984	gene-CDR20291_1987	pucC2	putative FAD-binding subunit of xanthine dehydrogenase	-0.964307	0.0659219	-0.49	0.3	-0.231756	0.542916	-0.463432	0.221122	-0.513663	0.303115	-0.019995	NA
1985	gene-CDR20291_1988	xdhC	xanthine dehydrogenase iron-sulfur binding subunit	-0.303862	0.583205	-0.03	0.9	-0.189195	0.615616	-0.0875574	0.842356	-0.208665	0.688514	0.0196652	NA
1986	gene-CDR20291_1989	none	probable amidohydrolase	-1.00557	0.00532713	-0.53	0.1	-0.339567	0.286068	-0.175997	0.712447	-0.308555	0.553445	0.0243688	NA
1987	gene-CDR20291_1990	none	D-hydantoinase	-1.01069	0.00226305	-0.38	0.3	-0.500621	0.108959	-0.347263	0.420692	-0.260657	0.629876	-0.0267862	NA
1988	gene-CDR20291_1991	none	putative amidohydrolase	-0.76123	0.00668289	-0.39	0.2	-0.304848	0.222729	0.347245	0.377584	-0.0393214	0.950973	0.186029	0.388915
1989	gene-CDR20291_1992	dpaL1	diaminopropionate ammonia-lyase	-0.137505	0.723725	0.06	0.9	-0.176809	0.576689	0.259544	0.563142	0.0450595	0.950171	0.0787173	0.694188
1990	gene-CDR20291_1993	none	putative iron-sulfur flavoprotein	-0.43	0.253615	-0.1	0.8	-0.275781	0.356138	-0.0891506	0.851636	-0.523099	0.190407	0.147493	0.465134
1991	gene-CDR20291_1994	none	putative xanthine dehydrogenase	-1.27096	1.18e-07	-0.49	0.05	-0.706364	0.00253917	-0.700455	0.00990431	-0.921472	0.000373105	0.0839373	0.743953
1992	gene-CDR20291_1995	cutS	putative carbon monoxide dehydrogenase, iron-sulfur-binding subunit	-1.68056	0.00114598	-0.33	0.5	-1.10015	0.0151952	-0.183757	0.699513	-1.64785	0.00138475	0.355136	0.0827948
1993	gene-CDR20291_1996	none	probable amidohydrolase	-1.74496	5.41e-10	-0.6	0.03	-1.03702	0.000180627	-0.340325	0.392914	-0.810426	0.0327374	0.121609	0.54726
1994	gene-CDR20291_1997	none	putative xanthine/uracile permease	-1.15912	3.51e-05	-0.52	0.08	-0.537987	0.0441631	-0.648775	0.143909	-0.609151	0.180955	-0.0207587	0.929573
1995	gene-CDR20291_1998	none	putative xanthine/uracile permease	-0.531216	0.0323656	-0.48	0.08	-0.0252096	0.929026	-0.335048	0.371227	0.0426922	0.945904	-0.212972	0.355734
1996	gene-CDR20291_1999	none	putative sigma-54-dependent transcriptional regulator	-0.205826	0.214643	-0.1	0.7	-0.0951723	0.642083	0.0597839	0.831871	0.0613804	0.895093	-0.00586094	0.988287
1997	gene-CDR20291_2000	none	conserved hypothetical protein	0.592877	0.0311818	0.28	0.4	0.252358	0.362419	-0.388232	0.0865532	0.169547	0.632291	-0.517339	0.019447
1998	gene-CDR20291_2001	none	putative restriction enzyme	0.454841	0.0263336	0.36	0.1	0.0714018	0.750308	-0.176913	0.421249	0.0933586	0.81133	-0.213267	0.274778
1999	gene-CDR20291_2002	none	hypothetical protein	0.36576	0.323965	-0.08	0.8	0.408243	0.177338	-0.346883	0.238912	0.0309746	0.95969	-0.226466	0.333071
2000	gene-CDR20291_2003	none	conserved hypothetical protein	0.541256	0.116123	0.32	0.4	0.164624	0.585411	-0.0770556	0.838781	0.638967	0.00505309	-0.673998	0.00581912
2001	gene-CDR20291_2004	none	putative membrane protein	0.0655244	0.873121	-0.08	0.8	0.131631	0.687135	0.17926	0.641094	0.598039	0.0364699	-0.26867	0.253557
2002	gene-CDR20291_2005	none	hypothetical protein	-1.35709	1.12e-05	-1.46	2e-05	0.0981172	0.785241	0.0564385	0.909327	-0.112692	0.856914	0.0646774	0.782447
2003	gene-CDR20291_2006	none	putative molybdenum-binding subunit of oxidoreductase	0.937433	4.53e-08	0.54	0.01	0.362505	0.0351684	0.11236	0.603817	-0.157081	0.576451	0.236247	0.164989
2004	gene-CDR20291_2007	none	putative [2Fe-2S]-binding subunit of oxidoreductase	1.15692	0.00110464	0.65	0.09	0.380138	0.159802	0.032809	0.927354	-0.256868	0.411372	0.210567	0.341197
2005	gene-CDR20291_2008	none	putative FAD-binding subunit of oxidoreductase	0.879825	0.0225988	0.09	0.8	0.71564	0.0245036	-0.0468557	0.893515	0.00881968	0.986285	-0.0341512	0.914357
2006	gene-CDR20291_2009	none	putative Na(+)/H(+) antiporter	5.45653	5.74e-221	3.93	1e-87	1.50361	3.36992e-24	0.237802	0.128891	0.0507956	0.906299	0.142561	0.476603
2007	gene-CDR20291_2010	none	putative ABC transporter, permease protein	1.14287	1.18e-05	0.23	0.5	0.855526	0.000118753	-0.0805089	0.792765	-0.0825375	0.839998	-0.00051189	0.998685
2008	gene-CDR20291_2011	none	putative ABC transporter, permease protein	-0.45233	0.177669	-0.34	0.3	-0.0705427	0.828472	-1.09174	1.27059e-05	-0.604796	0.011709	-0.299807	0.210142
2009	gene-CDR20291_2012	none	ABC transporter, ATP-binding protein	-0.522249	0.155676	-0.75	0.05	0.224705	0.513455	-1.42686	6.19621e-07	-0.921338	0.00028684	-0.229482	0.324372
2010	gene-CDR20291_2013	none	putative ATP-dependent RNA helicase	2.57066	1.75e-32	1.71	6e-10	0.772542	0.000180627	0.146143	0.469903	0.118884	0.701154	0.0172013	0.958809
2011	gene-CDR20291_2014	none	putative xanthine/uracil permease	0.894546	5.08e-05	-0.08	0.8	0.963645	6.55384e-07	0.339866	0.0729222	0.750052	0.000135404	-0.382995	0.0122159
2012	gene-CDR20291_2015	none	putative drug/sodium antiporter	-0.133263	0.539959	-0.01	1	-0.115981	0.619936	0.110412	0.63634	0.263978	0.237965	-0.130705	0.501165
2013	gene-CDR20291_2016	none	putative sodium:sulfate symporter	-0.357184	0.0352218	-0.2	0.4	-0.143602	0.470309	-0.360752	0.0959411	-0.0165739	0.966532	-0.277545	0.184054
2014	gene-CDR20291_2017	fsaB	fructose-6-phosphate aldolase 2	-0.235815	0.198637	0.34	0.1	-0.570672	0.000971015	0.104729	0.699513	0.38116	0.113587	-0.254808	0.157588
2015	gene-CDR20291_2018	none	DeoR-family transcriptional regulator	0.0846698	0.691378	0.17	0.5	-0.0831292	0.70173	0.194435	0.428631	0.290403	0.246501	-0.0732985	0.771826
2016	gene-CDR20291_2019	none	hypothetical protein	-0.925735	4.13e-05	-0.92	0.0003	0.0137664	0.959349	0.525136	0.07431	0.945338	0.000292769	-0.257141	0.256788
2017	gene-CDR20291_2020	none	two-component sensor histidine kinase	0.288859	0.0572279	-0.08	0.7	0.358191	0.0278285	-0.14603	0.437198	0.0147092	0.971513	-0.135382	0.474474
[truncated: 1,511 more rows]
