# Supplementary material for: Gut microbiota interspecies interactions shape the response of Clostridioides difficile to clinically relevant antibiotics
Source: PLoS Biol. 2023 May 11;21(5):e3002100. doi: 10.1371/journal.pbio.3002100 (PMC10174544; doi:10.1371/journal.pbio.3002100)
Supplement: S4 Table — (XLSX) [file pbio.3002100.s022.xlsx]

## Sheet: S4 Table
S4 Table: C. difficile proteins predicted to contain iron-sulfur clusters by MetalPredator.
gene_id	gene abbr	protein_id	protein name	KEGG module
CDR20291_0088	adk	CBE01615.1	adenylate kinase	Adenine ribonucleotide biosynthesis, IMP => ADP,ATP
CDR20291_0095	rpsD	CBE01627.1	30S ribosomal protein S4	Ribosome, archaea
CDR20291_0096	rpoA	CBE01629.1	DNA-directed RNA polymerase alpha chain	RNA polymerase, bacteria
CDR20291_0107	nrdG	CBE01648.1	anaerobic ribonucleoside-triphosphate reductase activating protein	None
CDR20291_0114	none	CBE01660.1	ferredoxin	Incomplete reductive citrate cycle, acetyl-CoA => oxoglutarate
CDR20291_0153	hpdC	CBE01728.1	4-hydroxyphenylacetate decarboxylase%2C regulatory subunit	None
CDR20291_0154	hpdA	CBE01729.1	4-hydroxyphenylacetate decarboxylase%2C activating subunit	None
CDR20291_0160	none	CBE01740.1	Radical SAM-family protein	None
CDR20291_0173	fdxA	CBE01761.1	ferredoxin	None
CDR20291_0175	none	CBE01764.1	putative oxidoreductase%2C acetyl-CoA synthase subunit	Reductive acetyl-CoA pathway (Wood-Ljungdahl pathway)
CDR20291_0176	none	CBE01766.1	putative oxidoreductase%2C electron transfer subunit	None
CDR20291_0186	pyrK	CBE01782.1	dihydroorotate dehydrogenase electron transfer subunit	None
CDR20291_0217	purF	CBE01833.1	amidophosphoribosyltransferase	Inosine monophosphate biosynthesis, PRPP + glutamine => IMP
CDR20291_0269	fleN	CBE01926.1	flagellar number regulator	None
CDR20291_0279	spl	CBE01943.1	spore photoproduct lyase	None
CDR20291_0298	none	CBE01977.1	putative iron-sulfur-binding protein	None
CDR20291_0300	none	CBE01981.1	putative biotin synthase	Biotin biosynthesis, BioW pathway, pimelate => pimeloyl-CoA => biotin
CDR20291_0363	none	CBE02093.1	Radical SAM-superfamily protein	None
CDR20291_0367	hadI	CBE02100.1	activator of 2-hydroxyisocaproyl-CoA dehydratase	None
CDR20291_0368	hadB	CBE02102.1	subunit of oxygen-sensitive 2-hydroxyisocaproyl-CoA dehydratase	None
CDR20291_0369	hadC	CBE02104.1	subunit of oxygen-sensitive 2-hydroxyisocaproyl-CoA dehydratase	None
CDR20291_0378	none	CBE02120.1	putative tRNA (Uracil-5-)-methyltransferase	None
CDR20291_0416	none	CBE02187.1	putative iron-sulfur protein	None
CDR20291_0486	none	CBE02311.1	putative aldo/keto reductase	None
CDR20291_0488	none	CBE02315.1	putative iron-sulfur cluster protein	None
CDR20291_0490	nth	CBE02318.1	endonuclease iii	None
CDR20291_0549	none	CBE02422.1	putative ferredoxin	None
CDR20291_0558	none	CBE02438.1	putative radical SAM superfamily protein	None
CDR20291_0632	none	CBE02566.1	putative reductase	None
CDR20291_0639	none	CBE02579.1	putative adenosylcobamide-dependent radical SAM superfamily protein	None
CDR20291_0643	cooS	CBE02585.1	putative bifunctional carbon monoxide dehydrogenase/acetyl-CoA synthase	Reductive acetyl-CoA pathway (Wood-Ljungdahl pathway)
CDR20291_0644	cooC	CBE02586.1	putative carbon monoxide dehydrogenase accessory protein	None
CDR20291_0653	none	CBE02602.1	putative carbon monoxide dehydrogenase/acetyl-CoA synthase complex%2C alpha subunit	Acetyl-CoA pathway, CO2 => acetyl-CoA
CDR20291_0655	none	CBE02606.1	putative carbon monoxide dehydrogenase/acetyl-CoA synthase complex%2C beta subunit	Reductive acetyl-CoA pathway (Wood-Ljungdahl pathway)
CDR20291_0657	none	CBE02609.1	putative iron-sulfur protein	None
CDR20291_0659	none	CBE02613.1	putative radical SAM superfamily protein	Biotin biosynthesis, BioW pathway, pimelate => pimeloyl-CoA => biotin
CDR20291_0681	iscS1	CBE02650.1	putative cysteine desulfurase	None
CDR20291_0686	plfA	CBE02658.1	pyruvate formate-lyase activating enzyme	None
CDR20291_0698	none	CBE02679.1	putative formate dehydrogenase	None
CDR20291_0755	rbr	CBE02778.1	rubrerythrin	None
CDR20291_0757	rbo	CBE02782.1	rubredoxin oxidoreductase (desulfoferrodoxin)	None
CDR20291_0758	none	CBE02783.1	putative oxidative stress protein	None
CDR20291_0763	none	CBE02792.1	putative aconitase/3-isopropylmalate dehydratase	Methylaspartate cycle
CDR20291_0780	none	CBE02822.1	conserved hypothetical protein	None
CDR20291_0823	none	CBE02898.1	iron-dependent hydrogenase	None
CDR20291_0824	none	CBE02900.1	iron-dependent hydrogenase	None
CDR20291_0833	none	CBE02916.1	aldo/keto reductase	None
CDR20291_0843	leuC	CBE02934.1	3-isopropylmalate dehydratase large subunit	Isoleucine biosynthesis, pyruvate => 2-oxobutanoate
CDR20291_0851	none	CBE02948.1	putative radical SAM protein	None
CDR20291_0856	fumA	CBE02957.1	fumarate hydratase%2C subunit A	Incomplete reductive citrate cycle, acetyl-CoA => oxoglutarate
CDR20291_0895	none	CBE03026.1	conserved hypothetical protein	None
CDR20291_0896	addB	CBE03028.1	ATP-dependent nuclease subunit B	None
CDR20291_0952	dhaB2	CBE03127.1	glycerol dehydratase activator	None
CDR20291_0973	rnfC	CBE03164.1	electron transport complex protein	None
CDR20291_0978	rnfB	CBE03172.1	electron transport complex protein	None
CDR20291_0987	divIVB	CBE03188.1	septum site-determining protein (cell division inhibitor)	None
CDR20291_0995	none	CBE03203.1	radical SAM-superfamily protein	None
CDR20291_1025	none	CBE03259.1	conserved hypothetical protein	None
CDR20291_1088	none	CBE03373.1	radical SAM-superfamily protein	None
CDR20291_1119	iscS2	CBE03428.1	cysteine desulfurase	None
CDR20291_1120	none	CBE03430.1	NifU-like protein	None
CDR20291_1167	none	CBE03514.1	radical SAM-superfamily protein	None
CDR20291_1261	none	CBE03682.1	putative radical SAM-superfamily protein	None
CDR20291_1317	none	CBE03782.1	putative iron-sulfur protein	None
CDR20291_1323	none	CBE03793.1	putative ruberythrin	None
CDR20291_1357	none	CBE03853.1	putative iron-sulfur cluster-binding protein	None
CDR20291_1373	none	CBE03881.1	putative rubrerythrin	None
CDR20291_1374	none	CBE03883.1	putative iron-sulfur protein	None
CDR20291_1386	aspB	CBE03904.1	putative glutamate synthase NADPH small chain	None
CDR20291_1421	none	CBE03965.1	putative uncharacterized protein	None
CDR20291_1521	none	CBE04141.1	putative nitric oxide reductase flavoprotein	None
CDR20291_1582	none	CBE04248.1	radical SAM-superfamily protein	None
CDR20291_1604	thiH	CBE04287.1	putative thiamine biosynthesis protein	None
CDR20291_1612	moaA	CBE04301.1	molybdenum cofactor biosynthesis protein	None
CDR20291_1627	none	CBE04328.1	putative ATP-binding protein	None
CDR20291_1643	none	CBE04355.1	putative 2-hydroxyacyl-CoA dehydratase	None
CDR20291_1644	hgdC	CBE04356.1	putative (R)-2-hydroxyglutaryl-CoA dehydratase alpha-subunit	None
CDR20291_1653	none	CBE04373.1	radical SAM-superfamily protein	None
CDR20291_1655	none	CBE04376.1	putative iron-sulfur protein	None
CDR20291_1664	none	CBE04391.1	conserved hypothetical protein	None
CDR20291_1672	none	CBE04405.1	putative arsenate reductase	None
CDR20291_1691	none	CBE04440.1	putative nitrite and sulfite reductase subunit	None
CDR20291_1713	ispH	CBE04479.1	putative 4-hydroxy-3-methylbut-2-enyl diphosphate reductase	C5 isoprenoid biosynthesis, non-mevalonate pathway
CDR20291_1774	none	CBE04584.1	putative uncharacterized protein	None
CDR20291_1802	none	CBE04632.1	putative iron-sulfur-binding membrane protein	None
CDR20291_1881	none	CBE04772.1	putative reductive dehalogenase	None
CDR20291_1910	none	CBE04822.1	putative radical sam protein	None
CDR20291_1984	pyrD	CBE04953.1	dihydroorotate dehydrogenase%2C catalytic subunit	None
CDR20291_1988	xdhC	CBE04960.1	xanthine dehydrogenase iron-sulfur binding subunit	None
CDR20291_1995	cutS	CBE04972.1	putative carbon monoxide dehydrogenase%2C iron-sulfur-binding subunit	None
CDR20291_2007	none	CBE04994.1	putative 2Fe-2S-binding subunit of oxidoreductase	None
CDR20291_2035	ispG	CBE05044.1	4-hydroxy-3-methylbut-2-en-1-yl diphosphate synthase	C5 isoprenoid biosynthesis, non-mevalonate pathway
CDR20291_2061	none	CBE05091.1	radical SAM-superfamily protein	Biotin biosynthesis, BioW pathway, pimelate => pimeloyl-CoA => biotin
CDR20291_2062	none	CBE05093.1	radical SAM-superfamily protein	None
CDR20291_2074	hcp	CBE05114.1	hydroxylamine reductase	None
CDR20291_2075	none	CBE05116.1	iron-sulfur binding protein	None
CDR20291_2084	none	CBE05132.1	putative iron-sulfur subunit of hydrogenase	None
CDR20291_2085	none	CBE05134.1	putative formate dehydrogenase	None
CDR20291_2106	none	CBE05169.1	putative oxidoreductase%2C ferredoxin subunit	Incomplete reductive citrate cycle, acetyl-CoA => oxoglutarate
CDR20291_2126	none	CBE05203.1	putative radical SAM superfamily lipoprotein	None
CDR20291_2130	asrC	CBE05210.1	anaerobic sulfite reductase subunit C	None
CDR20291_2131	asrB	CBE05211.1	anaerobic sulfite reductase subunit B	None
CDR20291_2132	asrA	CBE05213.1	anaerobic sulfite reductase subunit A	None
CDR20291_2152	kamA	CBE05249.1	L-lysine 2%2C3-aminomutase	None
CDR20291_2165	none	CBE05272.1	putative oxidoreductase	None
CDR20291_2230	abfD	CBE05388.1	gamma-aminobutyrate metabolism dehydratase/isomerase	Hydroxypropionate-hydroxybutylate cycle
CDR20291_2259	nadA	CBE05440.1	quinolinate synthetase A	NAD biosynthesis, aspartate => NAD
CDR20291_2268	iorA	CBE05457.1	indolepyruvate oxidoreductase subunit	None
CDR20291_2321	none	CBE05551.1	putative oxidoreductase ferredoxin subunit	Incomplete reductive citrate cycle, acetyl-CoA => oxoglutarate
CDR20291_2323	none	CBE05555.1	putative nitrite/sulphite reductase	Assimilatory nitrate reduction, nitrate => ammonia
CDR20291_2341	none	CBE05587.1	putative radical SAM superfamily protein	None
CDR20291_2357	hemN	CBE05617.1	oxygen-independent coproporphyrinogen III oxidase	None
CDR20291_2466	none	CBE05812.1	radical SAM protein	None
CDR20291_2558	appF	CBE05974.1	oligopeptide ABC transporter%2C ATP-binding protein	None
CDR20291_2559	appD	CBE05976.1	oligopeptide transporter%2C ATP-binding protein	Peptides/nickel transport system
CDR20291_2570	nifJ	CBE05995.1	pyruvate-flavodoxin oxidoreductase	Pyruvate oxidation, pyruvate => acetyl-CoA
CDR20291_2597	none	CBE06044.1	putative NADH-dependent flavin oxidoreductase	None
CDR20291_2630	none	CBE06105.1	putative coproporphyrinogen III oxidase	None
CDR20291_2638	none	CBE06119.1	putative radical SAM family protein	None
CDR20291_2736	rbr	CBE06289.1	rubrerythrin	None
CDR20291_2812	none	CBE06408.1	conserved hypothetical protein	None
CDR20291_2856	none	CBE06485.1	conserved hypothetical protein	None
CDR20291_2860	none	CBE06492.1	putative iron-sulfur-binding protein	None
CDR20291_2962	none	CBE06668.1	predicted enoate reductase	None
CDR20291_2965	none	CBE06673.1	putative flavodoxin	None
CDR20291_2967	none	CBE06677.1	putative nitroreductase	None
CDR20291_3033	xdhA3	CBE06796.1	xanthine dehydrogenase%2C molybdenum binding and iron-sulfur binding subunits	None
CDR20291_3035	none	CBE06800.1	putative dihydroorotate dehydrogenase%2C catalytic subunit	None
CDR20291_3047	none	CBE06822.1	putative oxidoreductase	None
CDR20291_3082	sdaB	CBE06885.1	L-serine dehydratase	None
CDR20291_3092	none	CBE06904.1	conserved hypothetical protein	None
CDR20291_3110	none	CBE06936.1	conserved hypothetical protein	None
CDR20291_3114	valS	CBE06944.1	valyl-tRNA synthetase	Aminoacyl-tRNA biosynthesis, prokaryotes
CDR20291_3116	none	CBE06947.1	iron-only hydrogenase	None
CDR20291_3144	pflE	CBE06998.1	putative pyruvate formate-lyase 3 activating enzyme	None
CDR20291_3174	hydN1	CBE07053.1	electron transport protein	None
CDR20291_3175	hydA	CBE07055.1	hydrogenase	None
CDR20291_3176	hydN2	CBE07057.1	electron transport protein	None
CDR20291_3179	fdhF	CBE07062.1	formate dehydrogenase h formate dehydrogenase h	None
CDR20291_3215	none	CBE07127.1	putative RNA methyltransferase	None
CDR20291_3227	hymA	CBE07150.1	putative iron-only hydrogenase%2C electron-transferring subunit	None
CDR20291_3228	hymB	CBE07152.1	putative iron-only hydrogenase%2C electron-transferring subunit	None
CDR20291_3229	hymC	CBE07153.1	putative iron-only hydrogenase%2C catalytic subunit	NADH:quinone oxidoreductase, prokaryotes
CDR20291_3444	none	CBE07537.1	ferredoxin	None
CDR20291_3446	none	CBE07540.1	conserved hypothetical protein	None
CDR20291_3530	none	CBE07689.1	putative selenocysteine lyase	None
CDR20291_3532	soj	CBE07693.1	sporulation initiation inhibitor	None
