# Supplementary material for: Gut microbiota interspecies interactions shape the response of Clostridioides difficile to clinically relevant antibiotics
Source: PLoS Biol. 2023 May 11;21(5):e3002100. doi: 10.1371/journal.pbio.3002100 (PMC10174544; doi:10.1371/journal.pbio.3002100)
Supplement: S5 Table — (XLSX) [file pbio.3002100.s023.xlsx]

## Sheet: S5 Table
S5 Table: Strain information
Abbreviation	Species	Strain	Source	Type Strain?	Preculture Time (hr)
BH	Blautia hydrogenotrophica	Blautia hydrogenotrophica S5a33 [DSM 10507]	DSMZ	Yes	41
BO	Bacteroides ovatus	Bacteroides ovatus NCTC 11153 [ATCC 8483]	ATCC	Yes	16
BT	Bacteroides thetaiotaomicron	Bacteroides thetaiotaomicron VPI 5482 [ATCC 29148]	ATCC	Yes	16
BU	Bacteroides uniformis	Bacteroides uniformis VPI 0061 [DSM 6597]	DSMZ	Yes	16
BV	Bacteroides vulgatus	Bacteroides vulgatus NCTC 11154 [ATCC 8482]	ATCC	Yes	16
CA	Collinsella aerofaciens	Collinsella aerofaciens VPI 1003 [DSM 3979]	DSMZ	Yes	41
CD	Clostridioides difficile	Clostridioides difficile R20291 [DSM 27147]	DSMZ	No	41
CH	Clostridium hiranonis	Clostridium hiranonis T0-931 [DSM 13275]	DSMZ	Yes	16
CS	Clostridium scindens	Clostridium scindens VPI 13733 [DSMZ 5676]	DSMZ	Yes	41
DP	Desulfovibrio piger	Desulfovibrio piger VPI C3-23 [ATCC 29098]	ATCC	Yes	41
EL	Eggerthella lenta	Eggerthella lenta 1899 B [DSM 2243]	DSMZ	Yes	16
ER	Eubacterium rectale	Eubacterium rectale VPI 0990 [ATCC 33656]	ATCC	Yes	16
FP	Faecalibacterium prausnitzii	Faecalibacterium prausnitzii A2-165 [DSM 17677]	DSMZ	No	41
PC	Prevotella copri	Prevotella copri CB7 [DSM 18205]	DSMZ	Yes	41
